# Supplementary material for: PENELOPE/PRIMO-calculated photon and electron spectra from clinical accelerators
Source: Radiat Oncol. 2019 Jan 11;14:6. doi: 10.1186/s13014-018-1186-8 (PMC6330451; doi:10.1186/s13014-018-1186-8)
Supplement: Supplementary file 1 — Table spectra.tex. The table is provided as a LaTeX file. Preferably it should be published as an Appendix; otherwise please make it available as an additional file in pdf. (TEX 60 kb) [file 13014_2018_1186_MOESM1_ESM.tex]

\documentclass[11pt,a4paper]{article}
%\usepackage {/Users/lbrualla/Sciebo/Andreo/SpectraSimulation/tables/PA_preamble}
\usepackage {./PA_preamble}
\begin{document}
%%%%%%%%%%%%%%%%%%%%%%%%%%%%%%%%%%%%%%%%%%%%
\begin{landscape}
%\scriptsize
\tiny
\begin{longtable}{*{12}{c}}
\caption*{\footnotesize{Photon and electron fluence spectra (MeV$^{-1}$~cm$^{-2}$) for $10\,{\rm cm}\times 10\,{\rm cm}$ and $15\,{\rm cm}\times 15\,{\rm cm}$ field sizes, respectively, at an SSD of 100~cm, of clinical accelerators of the Varian Clinac~C series (e.g., models 2100, 18, 1800, 2300 and iX) and TrueBeam in flattening-filter free (FFF) mode. The standard uncertainty in each bin is indicated within parenthesis as a percentage of the fluence. The first column corresponds to the lower energy of the bins. Note that PENELOPE-based codes require the lower energy (in eV) of each spectral bin; EGSnrc-based codes require the upper energy (in MeV) of the bins. }}
\label{photon-electron-table}\\
\hline\noalign{\smallskip}

&\multicolumn{6}{c}{Photon spectra} & &\multicolumn{4}{c}{Electron spectra} \\
\cline {2-7} \cline {9-12} \noalign{\smallskip}
Energy (MeV) & 06 MV & 06 MV-FFF & 10 MV & 10 MV-FFF & 15 MV & 20 MV &&6 MeV&12 MeV&18 MeV&22 MeV \\
\cline {1-7} \cline {9-12} \noalign{\smallskip}
\endfirsthead
\multicolumn{12}{l}{\scriptsize{continued from previous page}} \\
\hline\noalign{\smallskip}
&\multicolumn{6}{c}{Photon spectra} & &\multicolumn{4}{c}{Electron spectra} \\
\cline {2-7} \cline {9-12} \noalign{\smallskip}
Energy (MeV) & 06 MV & 06 MV-FFF & 10 MV & 10 MV-FFF & 15 MV & 20 MV &&6 MeV&12 MeV&18 MeV&22 MeV \\
\cline {1-7} \cline {9-12} \noalign{\smallskip}
\endhead
\hline\noalign{\smallskip}
\multicolumn{12}{r}{\scriptsize{continued on next page}} \\
\endfoot
\endlastfoot
0.00& 9.195E-07 (30.)  & 1.427E-07 (22.)         & 5.271E-06 (13.)  & 7.367E-07 (8.2)  & 1.645E-06 (8.1)  & 2.963E-06 (5.8)  &  &--&--&--&-- \\
0.05& 1.590E-05 (2.2)  & 5.452E-05 (1.6)         & 6.778E-05 (1.3)  & 1.151E-04 (1.1)  & 1.474E-04 (0.9)  & 1.229E-04 (0.9)  &  &--&--&--&-- \\
0.10& 8.232E-05 (1.8)  & 4.602E-04 (0.6)         & 2.849E-04 (0.9)  & 6.109E-05 (1.6)  & 2.272E-05 (2.4)  & 3.266E-04 (0.7)  &  &7.523E-04(0.16)&1.807E-03(0.11)&2.231E-03(0.09)&2.992E-03(0.08) \\
0.15& 2.950E-04 (0.7)  & 1.958E-03 (0.3)         & 5.095E-04 (0.5)  & 6.017E-04 (0.3)  & 5.013E-05 (1.6)  & 5.676E-04 (0.5)  &  &1.180E-03(0.13)&2.863E-03(0.08)&3.628E-03(0.07)&4.928E-03(0.06) \\
0.20& 5.962E-04 (0.3)  & 3.675E-03 (0.2)         & 6.947E-04 (0.4)  & 2.767E-03 (0.1)  & 9.732E-05 (1.2)  & 6.301E-04 (0.5)  &  &9.040E-04(0.15)&2.220E-03(0.10)&2.913E-03(0.08)&4.013E-03(0.07) \\
0.25& 8.113E-04 (0.2)  & 4.447E-03 (0.2)         & 8.213E-04 (0.3)  & 5.336E-03 (0.1)  & 1.504E-04 (1.0)  & 6.430E-04 (0.5)  &  &7.427E-04(0.16)&1.834E-03(0.10)&2.472E-03(0.09)&3.445E-03(0.08) \\
0.30& 9.220E-04 (0.2)  & 4.566E-03 (0.2)         & 9.108E-04 (0.3)  & 6.954E-03 (0.1)  & 2.105E-04 (0.8)  & 6.702E-04 (0.5)  &  &6.330E-04(0.18)&1.562E-03(0.11)&2.156E-03(0.10)&3.026E-03(0.08) \\
0.35& 9.639E-04 (0.2)  & 4.358E-03 (0.2)         & 9.617E-04 (0.2)  & 7.678E-03 (0.1)  & 3.008E-04 (0.7)  & 7.280E-04 (0.5)  &  &5.617E-04(0.19)&1.366E-03(0.12)&1.916E-03(0.10)&2.708E-03(0.09) \\
0.40& 9.731E-04 (0.2)  & 4.068E-03 (0.2)         & 9.977E-04 (0.2)  & 7.845E-03 (0.1)  & 4.507E-04 (0.6)  & 8.343E-04 (0.4)  &  &5.101E-04(0.20)&1.230E-03(0.13)&1.751E-03(0.11)&2.486E-03(0.09) \\
0.45& 9.533E-04 (0.2)  & 3.749E-03 (0.2)         & 1.029E-03 (0.2)  & 7.730E-03 (0.1)  & 6.370E-04 (0.5)  & 9.628E-04 (0.4)  &  &4.703E-04(0.21)&1.109E-03(0.13)&1.591E-03(0.11)&2.260E-03(0.09) \\
0.50& 9.814E-04 (0.2)  & 3.601E-03 (0.2)         & 1.221E-03 (0.2)  & 7.881E-03 (0.1)  & 1.430E-03 (0.3)  & 1.883E-03 (0.3)  &  &4.408E-04(0.21)&1.025E-03(0.14)&1.472E-03(0.12)&2.102E-03(0.10) \\
0.55& 8.996E-04 (0.2)  & 3.190E-03 (0.2)         & 1.020E-03 (0.2)  & 7.138E-03 (0.1)  & 1.002E-03 (0.4)  & 1.098E-03 (0.4)  &  &4.211E-04(0.22)&9.522E-04(0.14)&1.377E-03(0.12)&1.966E-03(0.10) \\
0.60& 8.702E-04 (0.2)  & 2.943E-03 (0.2)         & 1.028E-03 (0.2)  & 6.816E-03 (0.1)  & 1.191E-03 (0.4)  & 1.193E-03 (0.4)  &  &4.030E-04(0.22)&8.948E-04(0.15)&1.302E-03(0.12)&1.869E-03(0.10) \\
0.65& 8.383E-04 (0.2)  & 2.734E-03 (0.3)         & 1.026E-03 (0.2)  & 6.495E-03 (0.1)  & 1.348E-03 (0.3)  & 1.283E-03 (0.4)  &  &3.906E-04(0.23)&8.485E-04(0.15)&1.241E-03(0.13)&1.786E-03(0.11) \\
0.70& 8.084E-04 (0.2)  & 2.551E-03 (0.3)         & 1.025E-03 (0.2)  & 6.193E-03 (0.1)  & 1.475E-03 (0.3)  & 1.368E-03 (0.3)  &  &3.820E-04(0.23)&8.106E-04(0.16)&1.187E-03(0.13)&1.712E-03(0.11) \\
0.75& 7.799E-04 (0.2)  & 2.377E-03 (0.3)         & 1.018E-03 (0.2)  & 5.909E-03 (0.1)  & 1.591E-03 (0.3)  & 1.422E-03 (0.3)  &  &3.738E-04(0.23)&7.770E-04(0.16)&1.143E-03(0.13)&1.649E-03(0.11) \\
0.80& 7.553E-04 (0.2)  & 2.228E-03 (0.3)         & 1.016E-03 (0.2)  & 5.611E-03 (0.1)  & 1.694E-03 (0.3)  & 1.483E-03 (0.3)  &  &3.697E-04(0.23)&7.465E-04(0.16)&1.103E-03(0.13)&1.592E-03(0.11) \\
0.85& 7.270E-04 (0.2)  & 2.097E-03 (0.3)         & 1.009E-03 (0.2)  & 5.368E-03 (0.1)  & 1.771E-03 (0.3)  & 1.533E-03 (0.3)  &  &3.662E-04(0.23)&7.218E-04(0.17)&1.067E-03(0.14)&1.544E-03(0.11) \\
0.90& 6.972E-04 (0.2)  & 1.969E-03 (0.3)         & 1.002E-03 (0.2)  & 5.135E-03 (0.1)  & 1.815E-03 (0.3)  & 1.575E-03 (0.3)  &  &3.632E-04(0.23)&7.023E-04(0.17)&1.040E-03(0.14)&1.501E-03(0.12) \\
0.95& 6.727E-04 (0.2)  & 1.854E-03 (0.3)         & 9.980E-04 (0.2)  & 4.910E-03 (0.1)  & 1.861E-03 (0.3)  & 1.609E-03 (0.3)  &  &3.599E-04(0.24)&6.811E-04(0.17)&1.010E-03(0.14)&1.462E-03(0.12) \\
1.00& 6.513E-04 (0.2)  & 1.756E-03 (0.3)         & 9.869E-04 (0.2)  & 4.705E-03 (0.1)  & 1.902E-03 (0.3)  & 1.633E-03 (0.3)  &  &3.603E-04(0.24)&6.642E-04(0.17)&9.830E-04(0.14)&1.426E-03(0.12) \\
1.05& 6.297E-04 (0.2)  & 1.653E-03 (0.3)         & 9.747E-04 (0.2)  & 4.508E-03 (0.1)  & 1.923E-03 (0.3)  & 1.670E-03 (0.3)  &  &3.588E-04(0.24)&6.510E-04(0.18)&9.620E-04(0.14)&1.394E-03(0.12) \\
1.10& 6.053E-04 (0.2)  & 1.579E-03 (0.3)         & 9.672E-04 (0.2)  & 4.328E-03 (0.1)  & 1.948E-03 (0.3)  & 1.687E-03 (0.3)  &  &3.603E-04(0.24)&6.367E-04(0.18)&9.384E-04(0.15)&1.360E-03(0.12) \\
1.15& 5.843E-04 (0.2)  & 1.491E-03 (0.3)         & 9.585E-04 (0.2)  & 4.167E-03 (0.1)  & 1.965E-03 (0.3)  & 1.703E-03 (0.3)  &  &3.615E-04(0.24)&6.219E-04(0.18)&9.208E-04(0.15)&1.336E-03(0.12) \\
1.20& 5.630E-04 (0.2)  & 1.416E-03 (0.4)         & 9.464E-04 (0.2)  & 3.997E-03 (0.1)  & 1.963E-03 (0.3)  & 1.717E-03 (0.3)  &  &3.649E-04(0.23)&6.126E-04(0.18)&9.009E-04(0.15)&1.312E-03(0.12) \\
1.25& 5.452E-04 (0.2)  & 1.349E-03 (0.4)         & 9.332E-04 (0.2)  & 3.852E-03 (0.1)  & 1.961E-03 (0.3)  & 1.734E-03 (0.3)  &  &3.680E-04(0.23)&6.043E-04(0.18)&8.873E-04(0.15)&1.286E-03(0.12) \\
1.30& 5.254E-04 (0.2)  & 1.280E-03 (0.4)         & 9.221E-04 (0.2)  & 3.717E-03 (0.1)  & 1.940E-03 (0.3)  & 1.730E-03 (0.3)  &  &3.699E-04(0.23)&5.956E-04(0.18)&8.730E-04(0.15)&1.265E-03(0.13) \\
1.35& 5.106E-04 (0.2)  & 1.230E-03 (0.4)         & 9.098E-04 (0.2)  & 3.574E-03 (0.1)  & 1.932E-03 (0.3)  & 1.723E-03 (0.3)  &  &3.732E-04(0.23)&5.863E-04(0.18)&8.585E-04(0.15)&1.247E-03(0.13) \\
1.40& 4.901E-04 (0.3)  & 1.168E-03 (0.4)         & 8.941E-04 (0.2)  & 3.444E-03 (0.1)  & 1.912E-03 (0.3)  & 1.727E-03 (0.3)  &  &3.774E-04(0.23)&5.803E-04(0.19)&8.464E-04(0.15)&1.224E-03(0.13) \\
1.45& 4.735E-04 (0.3)  & 1.131E-03 (0.4)         & 8.789E-04 (0.2)  & 3.324E-03 (0.1)  & 1.896E-03 (0.3)  & 1.725E-03 (0.3)  &  &3.807E-04(0.23)&5.712E-04(0.19)&8.330E-04(0.15)&1.209E-03(0.13) \\
1.50& 4.597E-04 (0.3)  & 1.075E-03 (0.4)         & 8.639E-04 (0.2)  & 3.203E-03 (0.1)  & 1.864E-03 (0.3)  & 1.712E-03 (0.3)  &  &3.846E-04(0.23)&5.662E-04(0.19)&8.219E-04(0.16)&1.192E-03(0.13) \\
1.55& 4.457E-04 (0.3)  & 1.016E-03 (0.4)         & 8.514E-04 (0.2)  & 3.097E-03 (0.1)  & 1.829E-03 (0.3)  & 1.706E-03 (0.3)  &  &3.910E-04(0.23)&5.624E-04(0.19)&8.109E-04(0.16)&1.179E-03(0.13) \\
1.60& 4.283E-04 (0.3)  & 9.758E-04 (0.4)         & 8.421E-04 (0.2)  & 2.999E-03 (0.1)  & 1.809E-03 (0.3)  & 1.696E-03 (0.3)  &  &3.977E-04(0.22)&5.574E-04(0.19)&8.022E-04(0.16)&1.163E-03(0.13) \\
1.65& 4.129E-04 (0.3)  & 9.399E-04 (0.4)         & 8.248E-04 (0.2)  & 2.901E-03 (0.1)  & 1.780E-03 (0.3)  & 1.679E-03 (0.3)  &  &4.035E-04(0.22)&5.536E-04(0.19)&7.908E-04(0.16)&1.148E-03(0.13) \\
1.70& 4.001E-04 (0.3)  & 9.066E-04 (0.4)         & 8.100E-04 (0.2)  & 2.800E-03 (0.1)  & 1.744E-03 (0.3)  & 1.666E-03 (0.3)  &  &4.091E-04(0.22)&5.489E-04(0.19)&7.815E-04(0.16)&1.134E-03(0.13) \\
1.75& 3.850E-04 (0.3)  & 8.614E-04 (0.4)         & 7.958E-04 (0.2)  & 2.711E-03 (0.1)  & 1.722E-03 (0.3)  & 1.633E-03 (0.3)  &  &4.161E-04(0.22)&5.459E-04(0.19)&7.751E-04(0.16)&1.120E-03(0.13) \\
1.80& 3.734E-04 (0.3)  & 8.316E-04 (0.5)         & 7.820E-04 (0.2)  & 2.624E-03 (0.1)  & 1.697E-03 (0.3)  & 1.636E-03 (0.3)  &  &4.224E-04(0.22)&5.422E-04(0.19)&7.685E-04(0.16)&1.109E-03(0.13) \\
1.85& 3.591E-04 (0.3)  & 8.005E-04 (0.5)         & 7.655E-04 (0.2)  & 2.546E-03 (0.1)  & 1.656E-03 (0.3)  & 1.610E-03 (0.3)  &  &4.286E-04(0.22)&5.385E-04(0.19)&7.595E-04(0.16)&1.095E-03(0.14) \\
1.90& 3.506E-04 (0.3)  & 7.689E-04 (0.5)         & 7.521E-04 (0.2)  & 2.467E-03 (0.2)  & 1.619E-03 (0.3)  & 1.612E-03 (0.3)  &  &4.380E-04(0.21)&5.372E-04(0.19)&7.524E-04(0.16)&1.086E-03(0.14) \\
1.95& 3.377E-04 (0.3)  & 7.404E-04 (0.5)         & 7.389E-04 (0.2)  & 2.386E-03 (0.2)  & 1.589E-03 (0.3)  & 1.580E-03 (0.3)  &  &4.465E-04(0.21)&5.359E-04(0.19)&7.435E-04(0.16)&1.077E-03(0.14) \\
2.00& 3.249E-04 (0.3)  & 7.115E-04 (0.5)         & 7.254E-04 (0.2)  & 2.326E-03 (0.2)  & 1.565E-03 (0.3)  & 1.557E-03 (0.3)  &  &4.541E-04(0.21)&5.356E-04(0.19)&7.388E-04(0.16)&1.067E-03(0.14) \\
2.05& 3.158E-04 (0.3)  & 6.869E-04 (0.5)         & 7.120E-04 (0.2)  & 2.249E-03 (0.2)  & 1.528E-03 (0.3)  & 1.535E-03 (0.3)  &  &4.623E-04(0.21)&5.340E-04(0.19)&7.335E-04(0.17)&1.058E-03(0.14) \\
2.10& 3.058E-04 (0.3)  & 6.540E-04 (0.5)         & 6.982E-04 (0.2)  & 2.185E-03 (0.2)  & 1.493E-03 (0.3)  & 1.520E-03 (0.3)  &  &4.727E-04(0.21)&5.301E-04(0.19)&7.311E-04(0.17)&1.047E-03(0.14) \\
2.15& 2.974E-04 (0.3)  & 6.355E-04 (0.5)         & 6.835E-04 (0.2)  & 2.124E-03 (0.2)  & 1.468E-03 (0.3)  & 1.492E-03 (0.3)  &  &4.825E-04(0.20)&5.320E-04(0.19)&7.243E-04(0.17)&1.038E-03(0.14) \\
2.20& 2.867E-04 (0.3)  & 6.119E-04 (0.5)         & 6.718E-04 (0.2)  & 2.069E-03 (0.2)  & 1.435E-03 (0.3)  & 1.483E-03 (0.3)  &  &4.925E-04(0.20)&5.304E-04(0.19)&7.194E-04(0.17)&1.031E-03(0.14) \\
2.25& 2.776E-04 (0.3)  & 5.896E-04 (0.5)         & 6.608E-04 (0.2)  & 2.010E-03 (0.2)  & 1.401E-03 (0.3)  & 1.456E-03 (0.3)  &  &5.051E-04(0.20)&5.304E-04(0.19)&7.132E-04(0.17)&1.024E-03(0.14) \\
2.30& 2.686E-04 (0.3)  & 5.701E-04 (0.6)         & 6.454E-04 (0.2)  & 1.954E-03 (0.2)  & 1.370E-03 (0.4)  & 1.439E-03 (0.3)  &  &5.125E-04(0.20)&5.287E-04(0.19)&7.101E-04(0.17)&1.014E-03(0.14) \\
2.35& 2.592E-04 (0.3)  & 5.543E-04 (0.6)         & 6.377E-04 (0.2)  & 1.903E-03 (0.2)  & 1.351E-03 (0.4)  & 1.418E-03 (0.3)  &  &5.268E-04(0.19)&5.310E-04(0.19)&7.064E-04(0.17)&1.008E-03(0.14) \\
2.40& 2.519E-04 (0.3)  & 5.361E-04 (0.6)         & 6.230E-04 (0.2)  & 1.847E-03 (0.2)  & 1.316E-03 (0.4)  & 1.396E-03 (0.3)  &  &5.369E-04(0.19)&5.290E-04(0.19)&7.026E-04(0.17)&1.001E-03(0.14) \\
2.45& 2.438E-04 (0.3)  & 5.112E-04 (0.6)         & 6.115E-04 (0.2)  & 1.799E-03 (0.2)  & 1.293E-03 (0.4)  & 1.377E-03 (0.3)  &  &5.482E-04(0.19)&5.306E-04(0.19)&6.994E-04(0.17)&9.957E-04(0.14) \\
2.50& 2.371E-04 (0.3)  & 4.961E-04 (0.6)         & 5.979E-04 (0.2)  & 1.758E-03 (0.2)  & 1.270E-03 (0.4)  & 1.359E-03 (0.4)  &  &5.612E-04(0.19)&5.315E-04(0.19)&6.953E-04(0.17)&9.906E-04(0.14) \\
2.55& 2.286E-04 (0.3)  & 4.824E-04 (0.6)         & 5.874E-04 (0.2)  & 1.703E-03 (0.2)  & 1.237E-03 (0.4)  & 1.327E-03 (0.4)  &  &5.758E-04(0.19)&5.324E-04(0.19)&6.909E-04(0.17)&9.821E-04(0.14) \\
2.60& 2.233E-04 (0.3)  & 4.676E-04 (0.6)         & 5.748E-04 (0.2)  & 1.668E-03 (0.2)  & 1.219E-03 (0.4)  & 1.319E-03 (0.4)  &  &5.920E-04(0.18)&5.330E-04(0.19)&6.893E-04(0.17)&9.759E-04(0.14) \\
2.65& 2.154E-04 (0.3)  & 4.557E-04 (0.6)         & 5.642E-04 (0.2)  & 1.615E-03 (0.2)  & 1.194E-03 (0.4)  & 1.300E-03 (0.4)  &  &6.049E-04(0.18)&5.326E-04(0.19)&6.864E-04(0.17)&9.702E-04(0.14) \\
2.70& 2.086E-04 (0.3)  & 4.328E-04 (0.6)         & 5.545E-04 (0.2)  & 1.580E-03 (0.2)  & 1.164E-03 (0.4)  & 1.280E-03 (0.4)  &  &6.175E-04(0.18)&5.333E-04(0.19)&6.844E-04(0.17)&9.643E-04(0.14) \\
2.75& 2.037E-04 (0.4)  & 4.199E-04 (0.6)         & 5.437E-04 (0.2)  & 1.541E-03 (0.2)  & 1.138E-03 (0.4)  & 1.250E-03 (0.4)  &  &6.350E-04(0.18)&5.362E-04(0.19)&6.806E-04(0.17)&9.591E-04(0.14) \\
2.80& 1.972E-04 (0.4)  & 4.066E-04 (0.7)         & 5.331E-04 (0.2)  & 1.499E-03 (0.2)  & 1.113E-03 (0.4)  & 1.237E-03 (0.4)  &  &6.495E-04(0.18)&5.378E-04(0.19)&6.793E-04(0.17)&9.547E-04(0.14) \\
2.85& 1.919E-04 (0.4)  & 3.981E-04 (0.7)         & 5.219E-04 (0.2)  & 1.467E-03 (0.2)  & 1.091E-03 (0.4)  & 1.222E-03 (0.4)  &  &6.650E-04(0.17)&5.404E-04(0.19)&6.739E-04(0.17)&9.484E-04(0.15) \\
2.90& 1.845E-04 (0.4)  & 3.827E-04 (0.7)         & 5.130E-04 (0.2)  & 1.429E-03 (0.2)  & 1.070E-03 (0.4)  & 1.206E-03 (0.4)  &  &6.836E-04(0.17)&5.425E-04(0.19)&6.736E-04(0.17)&9.472E-04(0.15) \\
2.95& 1.797E-04 (0.4)  & 3.704E-04 (0.7)         & 5.033E-04 (0.2)  & 1.394E-03 (0.2)  & 1.046E-03 (0.4)  & 1.195E-03 (0.4)  &  &7.024E-04(0.17)&5.425E-04(0.19)&6.696E-04(0.17)&9.408E-04(0.15) \\
3.00& 1.743E-04 (0.4)  & 3.628E-04 (0.7)         & 4.937E-04 (0.2)  & 1.367E-03 (0.2)  & 1.035E-03 (0.4)  & 1.168E-03 (0.4)  &  &7.182E-04(0.17)&5.460E-04(0.19)&6.696E-04(0.17)&9.358E-04(0.15) \\
3.05& 1.699E-04 (0.4)  & 3.535E-04 (0.7)         & 4.837E-04 (0.2)  & 1.334E-03 (0.2)  & 1.013E-03 (0.4)  & 1.152E-03 (0.4)  &  &7.370E-04(0.16)&5.498E-04(0.19)&6.674E-04(0.17)&9.325E-04(0.15) \\
3.10& 1.646E-04 (0.4)  & 3.404E-04 (0.7)         & 4.772E-04 (0.2)  & 1.298E-03 (0.2)  & 9.906E-04 (0.4)  & 1.136E-03 (0.4)  &  &7.555E-04(0.16)&5.493E-04(0.19)&6.646E-04(0.17)&9.284E-04(0.15) \\
3.15& 1.599E-04 (0.4)  & 3.320E-04 (0.7)         & 4.634E-04 (0.2)  & 1.271E-03 (0.2)  & 9.748E-04 (0.4)  & 1.123E-03 (0.4)  &  &7.752E-04(0.16)&5.545E-04(0.19)&6.644E-04(0.17)&9.253E-04(0.15) \\
3.20& 1.561E-04 (0.4)  & 3.201E-04 (0.7)         & 4.591E-04 (0.2)  & 1.244E-03 (0.2)  & 9.544E-04 (0.4)  & 1.094E-03 (0.4)  &  &7.947E-04(0.16)&5.555E-04(0.19)&6.649E-04(0.17)&9.189E-04(0.15) \\
3.25& 1.492E-04 (0.4)  & 3.040E-04 (0.8)         & 4.489E-04 (0.3)  & 1.214E-03 (0.2)  & 9.248E-04 (0.4)  & 1.078E-03 (0.4)  &  &8.127E-04(0.16)&5.591E-04(0.19)&6.604E-04(0.17)&9.171E-04(0.15) \\
3.30& 1.461E-04 (0.4)  & 3.023E-04 (0.8)         & 4.408E-04 (0.3)  & 1.189E-03 (0.2)  & 9.155E-04 (0.4)  & 1.065E-03 (0.4)  &  &8.316E-04(0.16)&5.617E-04(0.19)&6.599E-04(0.17)&9.134E-04(0.15) \\
3.35& 1.414E-04 (0.4)  & 2.941E-04 (0.8)         & 4.349E-04 (0.3)  & 1.161E-03 (0.2)  & 8.907E-04 (0.4)  & 1.055E-03 (0.4)  &  &8.511E-04(0.15)&5.658E-04(0.19)&6.606E-04(0.17)&9.124E-04(0.15) \\
3.40& 1.377E-04 (0.4)  & 2.847E-04 (0.8)         & 4.263E-04 (0.3)  & 1.137E-03 (0.2)  & 8.770E-04 (0.4)  & 1.044E-03 (0.4)  &  &8.699E-04(0.15)&5.668E-04(0.19)&6.589E-04(0.17)&9.050E-04(0.15) \\
3.45& 1.329E-04 (0.4)  & 2.756E-04 (0.8)         & 4.171E-04 (0.3)  & 1.110E-03 (0.2)  & 8.594E-04 (0.4)  & 1.026E-03 (0.4)  &  &8.921E-04(0.15)&5.728E-04(0.19)&6.558E-04(0.17)&9.043E-04(0.15) \\
3.50& 1.292E-04 (0.4)  & 2.658E-04 (0.8)         & 4.098E-04 (0.3)  & 1.083E-03 (0.2)  & 8.471E-04 (0.4)  & 1.017E-03 (0.4)  &  &9.129E-04(0.15)&5.758E-04(0.19)&6.544E-04(0.17)&8.992E-04(0.15) \\
3.55& 1.255E-04 (0.4)  & 2.595E-04 (0.8)         & 4.018E-04 (0.3)  & 1.067E-03 (0.2)  & 8.363E-04 (0.5)  & 9.876E-04 (0.4)  &  &9.336E-04(0.15)&5.777E-04(0.19)&6.585E-04(0.17)&8.966E-04(0.15) \\
3.60& 1.222E-04 (0.4)  & 2.531E-04 (0.8)         & 3.948E-04 (0.3)  & 1.036E-03 (0.2)  & 8.163E-04 (0.5)  & 9.772E-04 (0.4)  &  &9.572E-04(0.14)&5.801E-04(0.19)&6.561E-04(0.17)&8.954E-04(0.15) \\
3.65& 1.180E-04 (0.4)  & 2.421E-04 (0.8)         & 3.866E-04 (0.3)  & 1.018E-03 (0.2)  & 8.016E-04 (0.5)  & 9.546E-04 (0.4)  &  &9.830E-04(0.14)&5.856E-04(0.18)&6.543E-04(0.17)&8.904E-04(0.15) \\
3.70& 1.153E-04 (0.4)  & 2.344E-04 (0.9)         & 3.803E-04 (0.3)  & 9.990E-04 (0.2)  & 7.797E-04 (0.5)  & 9.397E-04 (0.4)  &  &1.006E-03(0.14)&5.876E-04(0.18)&6.554E-04(0.17)&8.880E-04(0.15) \\
3.75& 1.118E-04 (0.4)  & 2.299E-04 (0.9)         & 3.739E-04 (0.3)  & 9.792E-04 (0.2)  & 7.687E-04 (0.5)  & 9.323E-04 (0.4)  &  &1.033E-03(0.14)&5.939E-04(0.18)&6.552E-04(0.17)&8.883E-04(0.15) \\
3.80& 1.072E-04 (0.5)  & 2.271E-04 (0.9)         & 3.658E-04 (0.3)  & 9.593E-04 (0.2)  & 7.496E-04 (0.5)  & 9.166E-04 (0.4)  &  &1.066E-03(0.14)&5.973E-04(0.18)&6.529E-04(0.18)&8.848E-04(0.15) \\
3.85& 1.042E-04 (0.5)  & 2.160E-04 (0.9)         & 3.600E-04 (0.3)  & 9.361E-04 (0.2)  & 7.365E-04 (0.5)  & 9.038E-04 (0.4)  &  &1.094E-03(0.14)&6.013E-04(0.18)&6.541E-04(0.17)&8.819E-04(0.15) \\
3.90& 1.008E-04 (0.5)  & 2.136E-04 (0.9)         & 3.540E-04 (0.3)  & 9.196E-04 (0.2)  & 7.220E-04 (0.5)  & 8.909E-04 (0.4)  &  &1.127E-03(0.13)&6.066E-04(0.18)&6.551E-04(0.17)&8.766E-04(0.15) \\
3.95& 9.805E-05 (0.5)  & 2.060E-04 (0.9)         & 3.472E-04 (0.3)  & 9.035E-04 (0.2)  & 7.166E-04 (0.5)  & 8.842E-04 (0.4)  &  &1.164E-03(0.13)&6.110E-04(0.18)&6.560E-04(0.17)&8.761E-04(0.15) \\
4.00& 9.493E-05 (0.5)  & 1.972E-04 (0.9)         & 3.403E-04 (0.3)  & 8.829E-04 (0.3)  & 7.041E-04 (0.5)  & 8.635E-04 (0.4)  &  &1.202E-03(0.13)&6.170E-04(0.18)&6.548E-04(0.17)&8.795E-04(0.15) \\
4.05& 9.166E-05 (0.5)  & 1.928E-04 (1.0)         & 3.340E-04 (0.3)  & 8.653E-04 (0.3)  & 6.872E-04 (0.5)  & 8.502E-04 (0.4)  &  &1.248E-03(0.13)&6.209E-04(0.18)&6.548E-04(0.17)&8.742E-04(0.15) \\
4.10& 8.842E-05 (0.5)  & 1.921E-04 (1.0)         & 3.310E-04 (0.3)  & 8.479E-04 (0.3)  & 6.742E-04 (0.5)  & 8.318E-04 (0.5)  &  &1.291E-03(0.12)&6.249E-04(0.18)&6.552E-04(0.17)&8.737E-04(0.15) \\
4.15& 8.535E-05 (0.5)  & 1.812E-04 (1.0)         & 3.241E-04 (0.3)  & 8.314E-04 (0.3)  & 6.615E-04 (0.5)  & 8.242E-04 (0.5)  &  &1.346E-03(0.12)&6.307E-04(0.18)&6.556E-04(0.17)&8.703E-04(0.15) \\
4.20& 8.318E-05 (0.5)  & 1.783E-04 (1.0)         & 3.174E-04 (0.3)  & 8.142E-04 (0.3)  & 6.501E-04 (0.5)  & 8.189E-04 (0.5)  &  &1.402E-03(0.12)&6.360E-04(0.18)&6.547E-04(0.17)&8.689E-04(0.15) \\
4.25& 7.986E-05 (0.5)  & 1.740E-04 (1.0)         & 3.116E-04 (0.3)  & 8.001E-04 (0.3)  & 6.421E-04 (0.5)  & 8.039E-04 (0.5)  &  &1.471E-03(0.12)&6.409E-04(0.18)&6.586E-04(0.17)&8.692E-04(0.15) \\
4.30& 7.744E-05 (0.5)  & 1.648E-04 (1.0)         & 3.088E-04 (0.3)  & 7.866E-04 (0.3)  & 6.361E-04 (0.5)  & 7.938E-04 (0.5)  &  &1.539E-03(0.11)&6.473E-04(0.18)&6.570E-04(0.17)&8.674E-04(0.15) \\
4.35& 7.325E-05 (0.5)  & 1.615E-04 (1.0)         & 3.000E-04 (0.3)  & 7.694E-04 (0.3)  & 6.166E-04 (0.5)  & 7.827E-04 (0.5)  &  &1.615E-03(0.11)&6.519E-04(0.18)&6.569E-04(0.17)&8.660E-04(0.15) \\
4.40& 7.100E-05 (0.5)  & 1.570E-04 (1.1)         & 2.973E-04 (0.3)  & 7.546E-04 (0.3)  & 6.093E-04 (0.5)  & 7.755E-04 (0.5)  &  &1.701E-03(0.11)&6.570E-04(0.17)&6.591E-04(0.17)&8.643E-04(0.15) \\
4.45& 6.847E-05 (0.6)  & 1.516E-04 (1.1)         & 2.896E-04 (0.3)  & 7.423E-04 (0.3)  & 5.948E-04 (0.5)  & 7.636E-04 (0.5)  &  &1.793E-03(0.11)&6.636E-04(0.17)&6.601E-04(0.17)&8.629E-04(0.15) \\
4.50& 6.620E-05 (0.6)  & 1.465E-04 (1.1)         & 2.854E-04 (0.3)  & 7.253E-04 (0.3)  & 5.897E-04 (0.5)  & 7.449E-04 (0.5)  &  &1.892E-03(0.10)&6.702E-04(0.17)&6.612E-04(0.17)&8.604E-04(0.15) \\
4.55& 6.267E-05 (0.6)  & 1.436E-04 (1.1)         & 2.807E-04 (0.3)  & 7.120E-04 (0.3)  & 5.753E-04 (0.5)  & 7.384E-04 (0.5)  &  &2.005E-03(0.10)&6.774E-04(0.17)&6.619E-04(0.17)&8.612E-04(0.15) \\
4.60& 5.988E-05 (0.6)  & 1.368E-04 (1.1)         & 2.761E-04 (0.3)  & 6.995E-04 (0.3)  & 5.682E-04 (0.6)  & 7.268E-04 (0.5)  &  &2.131E-03(0.10)&6.812E-04(0.17)&6.620E-04(0.17)&8.568E-04(0.15) \\
4.65& 5.706E-05 (0.6)  & 1.318E-04 (1.2)         & 2.719E-04 (0.3)  & 6.889E-04 (0.3)  & 5.586E-04 (0.6)  & 7.198E-04 (0.5)  &  &2.261E-03(0.09)&6.845E-04(0.17)&6.625E-04(0.17)&8.587E-04(0.15) \\
4.70& 5.494E-05 (0.6)  & 1.283E-04 (1.2)         & 2.666E-04 (0.3)  & 6.808E-04 (0.3)  & 5.492E-04 (0.6)  & 7.087E-04 (0.5)  &  &2.411E-03(0.09)&6.937E-04(0.17)&6.634E-04(0.17)&8.578E-04(0.15) \\
4.75& 5.085E-05 (0.6)  & 1.227E-04 (1.2)         & 2.629E-04 (0.3)  & 6.655E-04 (0.3)  & 5.373E-04 (0.6)  & 7.017E-04 (0.5)  &  &2.576E-03(0.09)&7.039E-04(0.17)&6.663E-04(0.17)&8.564E-04(0.15) \\
4.80& 4.896E-05 (0.7)  & 1.197E-04 (1.2)         & 2.590E-04 (0.3)  & 6.547E-04 (0.3)  & 5.284E-04 (0.6)  & 6.849E-04 (0.5)  &  &2.758E-03(0.09)&7.068E-04(0.17)&6.654E-04(0.17)&8.551E-04(0.15) \\
4.85& 4.627E-05 (0.7)  & 1.145E-04 (1.2)         & 2.550E-04 (0.3)  & 6.428E-04 (0.3)  & 5.153E-04 (0.6)  & 6.749E-04 (0.5)  &  &2.962E-03(0.08)&7.127E-04(0.17)&6.675E-04(0.17)&8.557E-04(0.15) \\
4.90& 4.306E-05 (0.7)  & 1.087E-04 (1.3)         & 2.498E-04 (0.3)  & 6.295E-04 (0.3)  & 5.095E-04 (0.6)  & 6.719E-04 (0.5)  &  &3.192E-03(0.08)&7.202E-04(0.17)&6.693E-04(0.17)&8.537E-04(0.15) \\
4.95& 4.035E-05 (0.7)  & 1.065E-04 (1.3)         & 2.444E-04 (0.3)  & 6.201E-04 (0.3)  & 5.049E-04 (0.6)  & 6.595E-04 (0.5)  &  &3.449E-03(0.08)&7.273E-04(0.17)&6.711E-04(0.17)&8.551E-04(0.15) \\
5.00& 3.728E-05 (0.7)  & 9.903E-05 (1.3)         & 2.418E-04 (0.3)  & 6.077E-04 (0.3)  & 4.956E-04 (0.6)  & 6.535E-04 (0.5)  &  &3.745E-03(0.07)&7.329E-04(0.17)&6.725E-04(0.17)&8.551E-04(0.15) \\
5.05& 3.462E-05 (0.8)  & 9.627E-05 (1.4)         & 2.369E-04 (0.3)  & 5.934E-04 (0.3)  & 4.872E-04 (0.6)  & 6.375E-04 (0.5)  &  &4.082E-03(0.07)&7.432E-04(0.16)&6.736E-04(0.17)&8.518E-04(0.15) \\
5.10& 3.116E-05 (0.8)  & 9.387E-05 (1.4)         & 2.342E-04 (0.3)  & 5.886E-04 (0.3)  & 4.813E-04 (0.6)  & 6.436E-04 (0.5)  &  &4.473E-03(0.07)&7.501E-04(0.16)&6.765E-04(0.17)&8.504E-04(0.15) \\
5.15& 2.776E-05 (0.9)  & 8.980E-05 (1.4)         & 2.306E-04 (0.3)  & 5.751E-04 (0.3)  & 4.813E-04 (0.6)  & 6.332E-04 (0.5)  &  &4.920E-03(0.06)&7.567E-04(0.16)&6.783E-04(0.17)&8.550E-04(0.15) \\
5.20& 2.452E-05 (0.9)  & 8.373E-05 (1.5)         & 2.274E-04 (0.3)  & 5.658E-04 (0.3)  & 4.646E-04 (0.6)  & 6.216E-04 (0.5)  &  &5.452E-03(0.06)&7.643E-04(0.16)&6.780E-04(0.17)&8.524E-04(0.15) \\
5.25& 2.087E-05 (1.0)  & 8.046E-05 (1.5)         & 2.219E-04 (0.3)  & 5.564E-04 (0.3)  & 4.622E-04 (0.6)  & 6.094E-04 (0.5)  &  &6.070E-03(0.06)&7.756E-04(0.16)&6.818E-04(0.17)&8.513E-04(0.15) \\
5.30& 1.606E-05 (1.1)  & 7.367E-05 (1.6)         & 2.194E-04 (0.3)  & 5.461E-04 (0.3)  & 4.519E-04 (0.6)  & 6.075E-04 (0.5)  &  &6.819E-03(0.05)&7.828E-04(0.16)&6.853E-04(0.17)&8.486E-04(0.15) \\
5.35& 9.496E-06 (1.3)  & 6.979E-05 (1.6)         & 2.157E-04 (0.3)  & 5.375E-04 (0.3)  & 4.482E-04 (0.6)  & 5.876E-04 (0.5)  &  &7.719E-03(0.05)&7.903E-04(0.16)&6.844E-04(0.17)&8.508E-04(0.15) \\
5.40& 3.426E-06 (2.8)  & 6.201E-05 (1.7)         & 2.125E-04 (0.3)  & 5.309E-04 (0.3)  & 4.346E-04 (0.6)  & 5.863E-04 (0.5)  &  &8.817E-03(0.05)&7.987E-04(0.16)&6.872E-04(0.17)&8.504E-04(0.15) \\
5.45&--& 5.927E-05 (1.7)  & 2.098E-04 (0.3)      & 2.070E-04 (0.3)  & 4.318E-04 (0.6)  & 5.797E-04 (0.5)  &  &1.019E-02(0.04)&8.080E-04(0.16)&6.896E-04(0.17)&8.520E-04(0.15) \\
5.50&--& 5.366E-05 (1.8)  & 2.055E-04 (0.4)      & 2.043E-04 (0.4)  & 4.248E-04 (0.6)  & 5.737E-04 (0.5)  &  &1.192E-02(0.04)&8.183E-04(0.16)&6.929E-04(0.17)&8.495E-04(0.15) \\
5.55&--& 5.045E-05 (1.9)  & 2.032E-04 (0.4)      & 2.024E-04 (0.4)  & 4.158E-04 (0.6)  & 5.636E-04 (0.6)  &  &1.416E-02(0.04)&8.279E-04(0.16)&6.941E-04(0.17)&8.496E-04(0.15) \\
5.60&--& 4.347E-05 (2.0)  & 2.000E-04 (0.4)      & 1.973E-04 (0.4)  & 4.122E-04 (0.6)  & 5.568E-04 (0.6)  &  &1.711E-02(0.03)&8.346E-04(0.15)&6.963E-04(0.17)&8.522E-04(0.15) \\
5.65&--& 3.695E-05 (2.2)  & 1.966E-04 (0.4)      & 1.949E-04 (0.4)  & 4.040E-04 (0.7)  & 5.482E-04 (0.6)  &  &2.099E-02(0.03)&8.425E-04(0.15)&6.965E-04(0.17)&8.515E-04(0.15) \\
5.70&--& 2.905E-05 (2.5)  & 1.926E-04 (0.4)      & 1.918E-04 (0.4)  & 3.985E-04 (0.7)  & 5.445E-04 (0.6)  &  &2.621E-02(0.03)&8.541E-04(0.15)&7.009E-04(0.17)&8.494E-04(0.15) \\
5.75&--& 2.208E-05 (2.9)  & 1.906E-04 (0.4)      & 1.881E-04 (0.4)  & 3.893E-04 (0.7)  & 5.345E-04 (0.6)  &  &3.373E-02(0.02)&8.664E-04(0.15)&7.023E-04(0.17)&8.508E-04(0.15) \\
5.80&--& 7.325E-06 (5.0)  & 1.873E-04 (0.4)      & 1.869E-04 (0.4)  & 3.878E-04 (0.7)  & 5.244E-04 (0.6)  &  &4.510E-02(0.02)&8.747E-04(0.15)&7.026E-04(0.17)&8.513E-04(0.15) \\
5.85&--& 5.560E-07 (18.1)  & 1.849E-04 (0.4)     & 1.824E-04 (0.4)  & 3.825E-04 (0.7)  & 5.236E-04 (0.6)  &  &5.885E-02(0.02)&8.846E-04(0.15)&7.053E-04(0.17)&8.525E-04(0.15) \\
5.90&--&--& 1.814E-04 (0.4)  & 4.489E-04 (0.3)   & 1.797E-04 (0.4)  & 5.119E-04 (0.6)  &  &6.699E-02(0.02)&8.952E-04(0.15)&7.077E-04(0.17)&8.556E-04(0.15) \\
5.95&--&--& 1.773E-04 (0.4)  & 4.393E-04 (0.4)   & 1.755E-04 (0.4)  & 5.069E-04 (0.6)  &  &6.207E-02(0.02)&9.036E-04(0.15)&7.103E-04(0.17)&8.552E-04(0.15) \\
6.00&--&--& 1.730E-04 (0.4)  & 4.346E-04 (0.4)   & 1.714E-04 (0.4)  & 5.021E-04 (0.6)  &  &4.695E-02(0.02)&9.183E-04(0.15)&7.136E-04(0.17)&8.536E-04(0.15) \\
6.05&--&--& 1.716E-04 (0.4)  & 4.274E-04 (0.4)   & 1.700E-04 (0.4)  & 4.959E-04 (0.6)  &  &3.218E-02(0.02)&9.277E-04(0.15)&7.163E-04(0.17)&8.546E-04(0.15) \\
6.10&--&--& 1.687E-04 (0.4)  & 4.202E-04 (0.4)   & 1.685E-04 (0.4)  & 4.889E-04 (0.6)  &  &2.549E-02(0.03)&9.392E-04(0.15)&7.198E-04(0.17)&8.584E-04(0.15) \\
6.15&--&--& 1.665E-04 (0.4)  & 4.135E-04 (0.4)   & 1.653E-04 (0.4)  & 4.790E-04 (0.6)  &  &2.740E-02(0.03)&9.505E-04(0.15)&7.225E-04(0.17)&8.572E-04(0.15) \\
6.20&--&--& 1.641E-04 (0.4)  & 4.062E-04 (0.4)   & 1.621E-04 (0.4)  & 4.778E-04 (0.6)  &  &3.588E-02(0.02)&9.637E-04(0.14)&7.230E-04(0.17)&8.555E-04(0.15) \\
6.25&--&--& 1.612E-04 (0.4)  & 4.005E-04 (0.4)   & 1.611E-04 (0.4)  & 4.710E-04 (0.6)  &  &6.053E-02(0.02)&9.758E-04(0.14)&7.283E-04(0.17)&8.581E-04(0.15) \\
6.30&--&--& 1.600E-04 (0.4)  & 3.938E-04 (0.4)   & 1.579E-04 (0.4)  & 4.668E-04 (0.6)  &  &1.084E-01(0.01)&9.895E-04(0.14)&7.315E-04(0.17)&8.599E-04(0.15) \\
6.35&--&--& 1.554E-04 (0.4)  & 3.846E-04 (0.4)   & 1.538E-04 (0.4)  & 4.556E-04 (0.6)  &  &1.241E-01(0.01)&1.002E-03(0.14)&7.342E-04(0.17)&8.593E-04(0.15) \\
6.40&--&--& 1.535E-04 (0.4)  & 3.825E-04 (0.4)   & 1.525E-04 (0.4)  & 4.491E-04 (0.6)  &  &6.987E-02(0.02)&1.012E-03(0.14)&7.354E-04(0.16)&8.613E-04(0.15) \\
6.45&--&--& 1.503E-04 (0.4)  & 3.737E-04 (0.4)   & 1.493E-04 (0.4)  & 4.441E-04 (0.6)  &  &1.718E-02(0.03)&1.028E-03(0.14)&7.378E-04(0.16)&8.648E-04(0.15) \\
6.50&--&--& 1.486E-04 (0.4)  & 3.677E-04 (0.4)   & 1.466E-04 (0.4)  & 4.440E-04 (0.6)  &  &1.661E-03(0.11)&1.041E-03(0.14)&7.401E-04(0.16)&8.641E-04(0.15) \\
6.55&--&--& 1.451E-04 (0.4)  & 3.604E-04 (0.4)   & 1.445E-04 (0.4)  & 4.360E-04 (0.6)  &  &5.484E-05(0.60)&1.051E-03(0.14)&7.472E-04(0.16)&8.655E-04(0.15) \\
6.60&--&--& 1.444E-04 (0.4)  & 3.576E-04 (0.4)   & 1.437E-04 (0.4)  & 4.320E-04 (0.6)  &  &5.060E-07(6.29)&1.067E-03(0.14)&7.491E-04(0.16)&8.641E-04(0.15) \\
6.65&--&--& 1.419E-04 (0.4)  & 3.507E-04 (0.4)   & 1.400E-04 (0.4)  & 4.257E-04 (0.6)  &  &--&1.081E-03(0.14)&7.502E-04(0.16)&8.651E-04(0.15) \\
6.70&--&--& 1.384E-04 (0.4)  & 3.460E-04 (0.4)   & 1.374E-04 (0.4)  & 4.233E-04 (0.6)  &  &--&1.097E-03(0.14)&7.569E-04(0.16)&8.670E-04(0.15) \\
6.75&--&--& 1.363E-04 (0.4)  & 3.410E-04 (0.4)   & 1.353E-04 (0.4)  & 4.156E-04 (0.6)  &  &--&1.112E-03(0.13)&7.593E-04(0.16)&8.707E-04(0.15) \\
6.80&--&--& 1.344E-04 (0.4)  & 3.361E-04 (0.4)   & 1.339E-04 (0.4)  & 4.137E-04 (0.6)  &  &--&1.128E-03(0.13)&7.640E-04(0.16)&8.690E-04(0.15) \\
6.85&--&--& 1.325E-04 (0.4)  & 3.291E-04 (0.4)   & 1.312E-04 (0.4)  & 4.027E-04 (0.7)  &  &--&1.139E-03(0.13)&7.649E-04(0.16)&8.710E-04(0.15) \\
6.90&--&--& 1.302E-04 (0.4)  & 3.236E-04 (0.4)   & 1.281E-04 (0.4)  & 4.023E-04 (0.7)  &  &--&1.157E-03(0.13)&7.673E-04(0.16)&8.732E-04(0.15) \\
6.95&--&--& 1.273E-04 (0.4)  & 3.200E-04 (0.4)   & 1.266E-04 (0.4)  & 3.948E-04 (0.7)  &  &--&1.175E-03(0.13)&7.726E-04(0.16)&8.717E-04(0.15) \\
7.00&--&--& 1.255E-04 (0.4)  & 3.135E-04 (0.4)   & 1.247E-04 (0.4)  & 3.913E-04 (0.7)  &  &--&1.194E-03(0.13)&7.764E-04(0.16)&8.750E-04(0.15) \\
7.05&--&--& 1.237E-04 (0.4)  & 3.084E-04 (0.4)   & 1.223E-04 (0.4)  & 3.893E-04 (0.7)  &  &--&1.205E-03(0.13)&7.801E-04(0.16)&8.773E-04(0.15) \\
7.10&--&--& 1.212E-04 (0.5)  & 3.022E-04 (0.4)   & 1.205E-04 (0.5)  & 3.810E-04 (0.7)  &  &--&1.230E-03(0.13)&7.833E-04(0.16)&8.777E-04(0.15) \\
7.15&--&--& 1.200E-04 (0.5)  & 2.989E-04 (0.4)   & 1.193E-04 (0.5)  & 3.797E-04 (0.7)  &  &--&1.247E-03(0.13)&7.863E-04(0.16)&8.785E-04(0.15) \\
7.20&--&--& 1.185E-04 (0.5)  & 2.947E-04 (0.4)   & 1.164E-04 (0.5)  & 3.760E-04 (0.7)  &  &--&1.263E-03(0.13)&7.928E-04(0.16)&8.808E-04(0.15) \\
7.25&--&--& 1.146E-04 (0.5)  & 2.884E-04 (0.4)   & 1.142E-04 (0.5)  & 3.723E-04 (0.7)  &  &--&1.281E-03(0.12)&7.955E-04(0.16)&8.828E-04(0.15) \\
7.30&--&--& 1.130E-04 (0.5)  & 2.849E-04 (0.4)   & 1.117E-04 (0.5)  & 3.667E-04 (0.7)  &  &--&1.303E-03(0.12)&8.013E-04(0.16)&8.839E-04(0.15) \\
7.35&--&--& 1.113E-04 (0.5)  & 2.804E-04 (0.4)   & 1.109E-04 (0.5)  & 3.620E-04 (0.7)  &  &--&1.322E-03(0.12)&8.055E-04(0.16)&8.877E-04(0.15) \\
7.40&--&--& 1.097E-04 (0.5)  & 2.762E-04 (0.4)   & 1.087E-04 (0.5)  & 3.570E-04 (0.7)  &  &--&1.344E-03(0.12)&8.089E-04(0.16)&8.876E-04(0.15) \\
7.45&--&--& 1.072E-04 (0.5)  & 2.692E-04 (0.5)   & 1.059E-04 (0.5)  & 3.487E-04 (0.7)  &  &--&1.365E-03(0.12)&8.118E-04(0.16)&8.908E-04(0.15) \\
7.50&--&--& 1.053E-04 (0.5)  & 2.652E-04 (0.5)   & 1.041E-04 (0.5)  & 3.549E-04 (0.7)  &  &--&1.390E-03(0.12)&8.174E-04(0.16)&8.937E-04(0.15) \\
7.55&--&--& 1.034E-04 (0.5)  & 2.615E-04 (0.5)   & 1.022E-04 (0.5)  & 3.421E-04 (0.7)  &  &--&1.408E-03(0.12)&8.218E-04(0.16)&8.951E-04(0.15) \\
7.60&--&--& 1.016E-04 (0.5)  & 2.564E-04 (0.5)   & 1.008E-04 (0.5)  & 3.434E-04 (0.7)  &  &--&1.434E-03(0.12)&8.272E-04(0.16)&8.975E-04(0.15) \\
7.65&--&--& 1.002E-04 (0.5)  & 2.524E-04 (0.5)   & 9.978E-05 (0.5)  & 3.360E-04 (0.7)  &  &--&1.454E-03(0.12)&8.299E-04(0.16)&8.974E-04(0.15) \\
7.70&--&--& 9.787E-05 (0.5)  & 2.497E-04 (0.5)   & 9.748E-05 (0.5)  & 3.352E-04 (0.7)  &  &--&1.482E-03(0.12)&8.345E-04(0.15)&9.004E-04(0.15) \\
7.75&--&--& 9.776E-05 (0.5)  & 2.453E-04 (0.5)   & 9.619E-05 (0.5)  & 3.316E-04 (0.7)  &  &--&1.505E-03(0.12)&8.408E-04(0.15)&9.043E-04(0.15) \\
7.80&--&--& 9.484E-05 (0.5)  & 2.398E-04 (0.5)   & 9.324E-05 (0.5)  & 3.239E-04 (0.7)  &  &--&1.530E-03(0.11)&8.450E-04(0.15)&9.052E-04(0.15) \\
7.85&--&--& 9.259E-05 (0.5)  & 2.354E-04 (0.5)   & 9.228E-05 (0.5)  & 3.211E-04 (0.7)  &  &--&1.556E-03(0.11)&8.497E-04(0.15)&9.091E-04(0.15) \\
7.90&--&--& 9.041E-05 (0.5)  & 2.309E-04 (0.5)   & 8.993E-05 (0.5)  & 3.188E-04 (0.7)  &  &--&1.584E-03(0.11)&8.561E-04(0.15)&9.102E-04(0.15) \\
7.95&--&--& 8.941E-05 (0.5)  & 2.286E-04 (0.5)   & 8.808E-05 (0.5)  & 3.196E-04 (0.7)  &  &--&1.614E-03(0.11)&8.600E-04(0.15)&9.140E-04(0.15) \\
8.00&--&--& 8.724E-05 (0.5)  & 2.245E-04 (0.5)   & 8.691E-05 (0.5)  & 3.110E-04 (0.7)  &  &--&1.639E-03(0.11)&8.653E-04(0.15)&9.146E-04(0.15) \\
8.05&--&--& 8.629E-05 (0.5)  & 2.204E-04 (0.5)   & 8.492E-05 (0.5)  & 3.077E-04 (0.8)  &  &--&1.672E-03(0.11)&8.687E-04(0.15)&9.159E-04(0.15) \\
8.10&--&--& 8.356E-05 (0.5)  & 2.154E-04 (0.5)   & 8.238E-05 (0.5)  & 3.046E-04 (0.8)  &  &--&1.704E-03(0.11)&8.732E-04(0.15)&9.199E-04(0.15) \\
8.15&--&--& 8.231E-05 (0.5)  & 2.130E-04 (0.5)   & 8.182E-05 (0.5)  & 3.018E-04 (0.8)  &  &--&1.733E-03(0.11)&8.783E-04(0.15)&9.244E-04(0.15) \\
8.20&--&--& 8.031E-05 (0.5)  & 2.099E-04 (0.5)   & 8.008E-05 (0.5)  & 2.990E-04 (0.8)  &  &--&1.766E-03(0.11)&8.845E-04(0.15)&9.249E-04(0.15) \\
8.25&--&--& 7.969E-05 (0.5)  & 2.037E-04 (0.5)   & 7.862E-05 (0.5)  & 2.902E-04 (0.8)  &  &--&1.801E-03(0.11)&8.901E-04(0.15)&9.258E-04(0.15) \\
8.30&--&--& 7.723E-05 (0.6)  & 2.003E-04 (0.5)   & 7.629E-05 (0.6)  & 2.966E-04 (0.8)  &  &--&1.829E-03(0.10)&8.963E-04(0.15)&9.334E-04(0.15) \\
8.35&--&--& 7.619E-05 (0.6)  & 1.976E-04 (0.5)   & 7.524E-05 (0.6)  & 2.924E-04 (0.8)  &  &--&1.870E-03(0.10)&9.028E-04(0.15)&9.333E-04(0.15) \\
8.40&--&--& 7.396E-05 (0.6)  & 1.952E-04 (0.5)   & 7.304E-05 (0.6)  & 2.852E-04 (0.8)  &  &--&1.903E-03(0.10)&9.075E-04(0.15)&9.335E-04(0.15) \\
8.45&--&--& 7.217E-05 (0.6)  & 1.888E-04 (0.5)   & 7.181E-05 (0.6)  & 2.838E-04 (0.8)  &  &--&1.940E-03(0.10)&9.131E-04(0.15)&9.391E-04(0.15) \\
8.50&--&--& 7.075E-05 (0.6)  & 1.876E-04 (0.5)   & 6.916E-05 (0.6)  & 2.798E-04 (0.8)  &  &--&1.985E-03(0.10)&9.182E-04(0.15)&9.402E-04(0.15) \\
8.55&--&--& 6.832E-05 (0.6)  & 1.816E-04 (0.6)   & 6.778E-05 (0.6)  & 2.748E-04 (0.8)  &  &--&2.024E-03(0.10)&9.222E-04(0.15)&9.436E-04(0.15) \\
8.60&--&--& 6.742E-05 (0.6)  & 1.766E-04 (0.6)   & 6.644E-05 (0.6)  & 2.771E-04 (0.8)  &  &--&2.067E-03(0.10)&9.290E-04(0.15)&9.468E-04(0.15) \\
8.65&--&--& 6.536E-05 (0.6)  & 1.774E-04 (0.6)   & 6.494E-05 (0.6)  & 2.719E-04 (0.8)  &  &--&2.108E-03(0.10)&9.357E-04(0.15)&9.470E-04(0.15) \\
8.70&--&--& 6.399E-05 (0.6)  & 1.726E-04 (0.6)   & 6.303E-05 (0.6)  & 2.699E-04 (0.8)  &  &--&2.155E-03(0.10)&9.413E-04(0.15)&9.536E-04(0.14) \\
8.75&--&--& 6.220E-05 (0.6)  & 1.684E-04 (0.6)   & 6.154E-05 (0.6)  & 2.657E-04 (0.8)  &  &--&2.203E-03(0.10)&9.480E-04(0.15)&9.534E-04(0.14) \\
8.80&--&--& 6.103E-05 (0.6)  & 1.638E-04 (0.6)   & 6.019E-05 (0.6)  & 2.662E-04 (0.8)  &  &--&2.247E-03(0.09)&9.539E-04(0.14)&9.574E-04(0.14) \\
8.85&--&--& 5.904E-05 (0.6)  & 1.613E-04 (0.6)   & 5.830E-05 (0.6)  & 2.574E-04 (0.8)  &  &--&2.300E-03(0.09)&9.580E-04(0.14)&9.640E-04(0.14) \\
8.90&--&--& 5.760E-05 (0.6)  & 1.557E-04 (0.6)   & 5.682E-05 (0.6)  & 2.602E-04 (0.8)  &  &--&2.344E-03(0.09)&9.665E-04(0.14)&9.624E-04(0.14) \\
8.95&--&--& 5.613E-05 (0.7)  & 1.515E-04 (0.6)   & 5.557E-05 (0.7)  & 2.544E-04 (0.8)  &  &--&2.401E-03(0.09)&9.717E-04(0.14)&9.677E-04(0.14) \\
9.00&--&--& 5.506E-05 (0.7)  & 1.494E-04 (0.6)   & 5.386E-05 (0.7)  & 2.513E-04 (0.8)  &  &--&2.454E-03(0.09)&9.790E-04(0.14)&9.696E-04(0.14) \\
9.05&--&--& 5.307E-05 (0.7)  & 1.451E-04 (0.6)   & 5.215E-05 (0.7)  & 2.540E-04 (0.8)  &  &--&2.515E-03(0.09)&9.853E-04(0.14)&9.747E-04(0.14) \\
9.10&--&--& 5.077E-05 (0.7)  & 1.426E-04 (0.6)   & 4.921E-05 (0.7)  & 2.452E-04 (0.8)  &  &--&2.569E-03(0.09)&9.909E-04(0.14)&9.783E-04(0.14) \\
9.15&--&--& 4.858E-05 (0.7)  & 1.374E-04 (0.6)   & 4.845E-05 (0.7)  & 2.442E-04 (0.8)  &  &--&2.630E-03(0.09)&9.941E-04(0.14)&9.814E-04(0.14) \\
9.20&--&--& 4.760E-05 (0.7)  & 1.339E-04 (0.6)   & 4.692E-05 (0.7)  & 2.404E-04 (0.9)  &  &--&2.693E-03(0.09)&1.007E-03(0.14)&9.843E-04(0.14) \\
9.25&--&--& 4.616E-05 (0.7)  & 1.300E-04 (0.7)   & 4.565E-05 (0.7)  & 2.374E-04 (0.9)  &  &--&2.754E-03(0.09)&1.016E-03(0.14)&9.858E-04(0.14) \\
9.30&--&--& 4.535E-05 (0.7)  & 1.261E-04 (0.7)   & 4.432E-05 (0.7)  & 2.382E-04 (0.9)  &  &--&2.823E-03(0.08)&1.017E-03(0.14)&9.942E-04(0.14) \\
9.35&--&--& 4.251E-05 (0.8)  & 1.227E-04 (0.7)   & 4.152E-05 (0.8)  & 2.307E-04 (0.9)  &  &--&2.889E-03(0.08)&1.027E-03(0.14)&9.946E-04(0.14) \\
9.40&--&--& 4.121E-05 (0.8)  & 1.194E-04 (0.7)   & 4.035E-05 (0.8)  & 2.333E-04 (0.9)  &  &--&2.956E-03(0.08)&1.032E-03(0.14)&9.983E-04(0.14) \\
9.45&--&--& 3.923E-05 (0.8)  & 1.160E-04 (0.7)   & 3.867E-05 (0.8)  & 2.316E-04 (0.9)  &  &--&3.037E-03(0.08)&1.043E-03(0.14)&1.003E-03(0.14) \\
9.50&--&--& 3.800E-05 (0.8)  & 1.107E-04 (0.7)   & 3.702E-05 (0.8)  & 2.317E-04 (0.9)  &  &--&3.103E-03(0.08)&1.048E-03(0.14)&1.007E-03(0.14) \\
9.55&--&--& 3.584E-05 (0.8)  & 1.077E-04 (0.7)   & 3.478E-05 (0.8)  & 2.280E-04 (0.9)  &  &--&3.175E-03(0.08)&1.057E-03(0.14)&1.009E-03(0.14) \\
9.60&--&--& 3.420E-05 (0.8)  & 1.038E-04 (0.7)   & 3.367E-05 (0.8)  & 2.240E-04 (0.9)  &  &--&3.253E-03(0.08)&1.063E-03(0.14)&1.011E-03(0.14) \\
9.65&--&--& 3.330E-05 (0.9)  & 9.974E-05 (0.8)   & 3.239E-05 (0.9)  & 2.173E-04 (0.9)  &  &--&3.333E-03(0.08)&1.073E-03(0.14)&1.017E-03(0.14) \\
9.70&--&--& 3.134E-05 (0.9)  & 9.676E-05 (0.8)   & 3.054E-05 (0.9)  & 2.206E-04 (0.9)  &  &--&3.413E-03(0.08)&1.082E-03(0.14)&1.020E-03(0.14) \\
9.75&--&--& 2.937E-05 (0.9)  & 9.132E-05 (0.8)   & 2.834E-05 (0.9)  & 2.167E-04 (0.9)  &  &--&3.494E-03(0.08)&1.086E-03(0.14)&1.027E-03(0.14) \\
9.80&--&--& 2.775E-05 (0.9)  & 8.859E-05 (0.8)   & 2.685E-05 (0.9)  & 2.126E-04 (0.9)  &  &--&3.584E-03(0.07)&1.097E-03(0.14)&1.030E-03(0.14) \\
9.85&--&--& 2.591E-05 (1.0)  & 8.503E-05 (0.8)   & 2.503E-05 (1.0)  & 2.110E-04 (0.9)  &  &--&3.673E-03(0.07)&1.104E-03(0.13)&1.030E-03(0.14) \\
9.90&--&--& 2.428E-05 (1.0)  & 8.116E-05 (0.8)   & 2.338E-05 (1.0)  & 2.055E-04 (0.9)  &  &--&3.762E-03(0.07)&1.112E-03(0.13)&1.037E-03(0.14) \\
9.95&--&--& 2.228E-05 (1.1)  & 7.792E-05 (0.9)   & 2.147E-05 (1.1)  & 2.056E-04 (0.9)  &  &--&3.855E-03(0.07)&1.121E-03(0.13)&1.040E-03(0.14) \\
10.00&--&--& 2.053E-05 (1.1)  & 7.306E-05 (0.9)  & 1.933E-05 (1.1)  & 2.044E-04 (0.9)  &  &--&3.956E-03(0.07)&1.131E-03(0.13)&1.042E-03(0.14) \\
10.05&--&--& 1.888E-05 (1.2)  & 6.999E-05 (0.9)  & 1.829E-05 (1.2)  & 2.095E-04 (0.9)  &  &--&4.073E-03(0.07)&1.140E-03(0.13)&1.051E-03(0.14) \\
10.10&--&--& 1.713E-05 (1.2)  & 6.559E-05 (0.9)  & 1.616E-05 (1.2)  & 2.022E-04 (0.9)  &  &--&4.185E-03(0.07)&1.145E-03(0.13)&1.051E-03(0.14) \\
10.15&--&--& 1.530E-05 (1.3)  & 6.182E-05 (1.0)  & 1.464E-05 (1.3)  & 1.994E-04 (0.9)  &  &--&4.305E-03(0.07)&1.154E-03(0.13)&1.058E-03(0.14) \\
10.20&--&--& 1.369E-05 (1.4)  & 5.750E-05 (1.0)  & 1.264E-05 (1.4)  & 1.971E-04 (0.9)  &  &--&4.439E-03(0.07)&1.164E-03(0.13)&1.065E-03(0.14) \\
10.25&--&--& 1.169E-05 (1.5)  & 5.370E-05 (1.0)  & 1.067E-05 (1.5)  & 1.976E-04 (0.9)  &  &--&4.585E-03(0.07)&1.172E-03(0.13)&1.070E-03(0.14) \\
10.30&--&--& 9.696E-06 (1.7)  & 4.949E-05 (1.1)  & 9.267E-06 (1.7)  & 1.910E-04 (1.0)  &  &--&4.737E-03(0.06)&1.185E-03(0.13)&1.071E-03(0.14) \\
10.35&--&--& 8.342E-06 (1.8)  & 4.431E-05 (1.2)  & 6.940E-06 (1.8)  & 1.936E-04 (1.0)  &  &--&4.907E-03(0.06)&1.192E-03(0.13)&1.079E-03(0.14) \\
10.40&--&--& 5.931E-06 (2.2)  & 4.038E-05 (1.2)  & 4.699E-06 (2.2)  & 1.872E-04 (1.0)  &  &--&5.091E-03(0.06)&1.202E-03(0.13)&1.082E-03(0.14) \\
10.45&--&--& 3.535E-06 (2.9)  & 3.659E-05 (1.3)  & 2.183E-06 (2.9)  & 1.898E-04 (1.0)  &  &--&5.287E-03(0.06)&1.211E-03(0.13)&1.088E-03(0.14) \\
10.50&--&--& 6.482E-07 (7.2)  & 3.175E-05 (1.4)  & 6.482E-07 (7.2)  & 1.891E-04 (1.0)  &  &--&5.496E-03(0.06)&1.222E-03(0.13)&1.091E-03(0.14) \\
10.55&--&--&--& 2.752E-05 (1.5)  & 1.111E-04 (1.3)  & 1.856E-04 (1.0)  &  &--&5.724E-03(0.06)&1.232E-03(0.13)&1.097E-03(0.14) \\
10.60&--&--&--& 2.340E-05 (1.6)  & 1.067E-04 (1.3)  & 1.846E-04 (1.0)  &  &--&5.966E-03(0.06)&1.239E-03(0.13)&1.099E-03(0.13) \\
10.65&--&--&--& 1.903E-05 (1.8)  & 1.095E-04 (1.3)  & 1.793E-04 (1.0)  &  &--&6.240E-03(0.06)&1.251E-03(0.13)&1.106E-03(0.13) \\
10.70&--&--&--& 1.342E-05 (2.2)  & 1.064E-04 (1.3)  & 1.779E-04 (1.0)  &  &--&6.532E-03(0.06)&1.262E-03(0.13)&1.111E-03(0.13) \\
10.75&--&--&--& 8.542E-06 (2.9)  & 1.032E-04 (1.3)  & 1.801E-04 (1.0)  &  &--&6.845E-03(0.05)&1.274E-03(0.13)&1.116E-03(0.13) \\
10.80&--&--&--& 1.468E-06 (7.3)  & 1.032E-04 (1.3)  & 1.750E-04 (1.0)  &  &--&7.187E-03(0.05)&1.284E-03(0.12)&1.120E-03(0.13) \\
10.85&--&--&--&--& 1.041E-04 (1.3)  & 1.722E-04 (1.0)  &  &--&7.572E-03(0.05)&1.296E-03(0.12)&1.125E-03(0.13) \\
10.90&--&--&--&--& 9.962E-05 (1.3)  & 1.744E-04 (1.0)  &  &--&7.986E-03(0.05)&1.306E-03(0.12)&1.134E-03(0.13) \\
10.95&--&--&--&--& 1.002E-04 (1.3)  & 1.726E-04 (1.0)  &  &--&8.428E-03(0.05)&1.317E-03(0.12)&1.138E-03(0.13) \\
11.00&--&--&--&--& 9.850E-05 (1.3)  & 1.730E-04 (1.0)  &  &--&8.950E-03(0.05)&1.327E-03(0.12)&1.142E-03(0.13) \\
11.05&--&--&--&--& 9.739E-05 (1.3)  & 1.686E-04 (1.0)  &  &--&9.494E-03(0.05)&1.341E-03(0.12)&1.147E-03(0.13) \\
11.10&--&--&--&--& 9.377E-05 (1.4)  & 1.664E-04 (1.0)  &  &--&1.010E-02(0.04)&1.350E-03(0.12)&1.152E-03(0.13) \\
11.15&--&--&--&--& 9.424E-05 (1.4)  & 1.682E-04 (1.0)  &  &--&1.079E-02(0.04)&1.363E-03(0.12)&1.157E-03(0.13) \\
11.20&--&--&--&--& 9.413E-05 (1.4)  & 1.628E-04 (1.0)  &  &--&1.156E-02(0.04)&1.377E-03(0.12)&1.164E-03(0.13) \\
11.25&--&--&--&--& 9.202E-05 (1.4)  & 1.612E-04 (1.0)  &  &--&1.242E-02(0.04)&1.389E-03(0.12)&1.173E-03(0.13) \\
11.30&--&--&--&--& 8.913E-05 (1.4)  & 1.609E-04 (1.0)  &  &--&1.340E-02(0.04)&1.402E-03(0.12)&1.176E-03(0.13) \\
11.35&--&--&--&--& 8.822E-05 (1.4)  & 1.556E-04 (1.1)  &  &--&1.450E-02(0.04)&1.414E-03(0.12)&1.185E-03(0.13) \\
11.40&--&--&--&--& 8.701E-05 (1.4)  & 1.580E-04 (1.1)  &  &--&1.578E-02(0.04)&1.427E-03(0.12)&1.192E-03(0.13) \\
11.45&--&--&--&--& 8.783E-05 (1.4)  & 1.558E-04 (1.1)  &  &--&1.724E-02(0.03)&1.440E-03(0.12)&1.195E-03(0.13) \\
11.50&--&--&--&--& 8.600E-05 (1.4)  & 1.513E-04 (1.1)  &  &--&1.893E-02(0.03)&1.457E-03(0.12)&1.202E-03(0.13) \\
11.55&--&--&--&--& 8.709E-05 (1.4)  & 1.534E-04 (1.1)  &  &--&2.089E-02(0.03)&1.469E-03(0.12)&1.210E-03(0.13) \\
11.60&--&--&--&--& 8.265E-05 (1.5)  & 1.475E-04 (1.1)  &  &--&2.321E-02(0.03)&1.478E-03(0.12)&1.215E-03(0.13) \\
11.65&--&--&--&--& 8.220E-05 (1.5)  & 1.503E-04 (1.1)  &  &--&2.596E-02(0.03)&1.500E-03(0.12)&1.220E-03(0.13) \\
11.70&--&--&--&--& 8.237E-05 (1.5)  & 1.472E-04 (1.1)  &  &--&2.923E-02(0.03)&1.512E-03(0.12)&1.228E-03(0.13) \\
11.75&--&--&--&--& 7.955E-05 (1.5)  & 1.470E-04 (1.1)  &  &--&3.321E-02(0.02)&1.523E-03(0.11)&1.234E-03(0.13) \\
11.80&--&--&--&--& 7.876E-05 (1.5)  & 1.441E-04 (1.1)  &  &--&3.811E-02(0.02)&1.539E-03(0.11)&1.236E-03(0.13) \\
11.85&--&--&--&--& 7.763E-05 (1.5)  & 1.448E-04 (1.1)  &  &--&4.418E-02(0.02)&1.554E-03(0.11)&1.247E-03(0.13) \\
11.90&--&--&--&--& 7.700E-05 (1.5)  & 1.426E-04 (1.1)  &  &--&5.187E-02(0.02)&1.572E-03(0.11)&1.253E-03(0.13) \\
11.95&--&--&--&--& 7.397E-05 (1.5)  & 1.421E-04 (1.1)  &  &--&6.176E-02(0.02)&1.590E-03(0.11)&1.262E-03(0.13) \\
12.00&--&--&--&--& 7.321E-05 (1.6)  & 1.408E-04 (1.1)  &  &--&7.461E-02(0.02)&1.601E-03(0.11)&1.267E-03(0.13) \\
12.05&--&--&--&--& 7.173E-05 (1.6)  & 1.383E-04 (1.1)  &  &--&9.144E-02(0.01)&1.621E-03(0.11)&1.275E-03(0.13) \\
12.10&--&--&--&--& 6.991E-05 (1.6)  & 1.342E-04 (1.1)  &  &--&1.144E-01(0.01)&1.637E-03(0.11)&1.280E-03(0.13) \\
12.15&--&--&--&--& 7.086E-05 (1.6)  & 1.362E-04 (1.1)  &  &--&1.477E-01(0.01)&1.653E-03(0.11)&1.290E-03(0.12) \\
12.20&--&--&--&--& 6.771E-05 (1.6)  & 1.367E-04 (1.1)  &  &--&1.879E-01(0.01)&1.669E-03(0.11)&1.296E-03(0.12) \\
12.25&--&--&--&--& 6.690E-05 (1.6)  & 1.320E-04 (1.2)  &  &--&2.125E-01(0.01)&1.688E-03(0.11)&1.301E-03(0.12) \\
12.30&--&--&--&--& 6.697E-05 (1.6)  & 1.303E-04 (1.2)  &  &--&1.962E-01(0.01)&1.706E-03(0.11)&1.311E-03(0.12) \\
12.35&--&--&--&--& 6.475E-05 (1.6)  & 1.308E-04 (1.2)  &  &--&1.487E-01(0.01)&1.726E-03(0.11)&1.317E-03(0.12) \\
12.40&--&--&--&--& 6.488E-05 (1.6)  & 1.287E-04 (1.2)  &  &--&1.044E-01(0.01)&1.739E-03(0.11)&1.328E-03(0.12) \\
12.45&--&--&--&--& 6.326E-05 (1.7)  & 1.283E-04 (1.2)  &  &--&7.482E-02(0.02)&1.763E-03(0.11)&1.333E-03(0.12) \\
12.50&--&--&--&--& 6.177E-05 (1.7)  & 1.270E-04 (1.2)  &  &--&5.034E-02(0.02)&1.780E-03(0.11)&1.343E-03(0.12) \\
12.55&--&--&--&--& 6.227E-05 (1.7)  & 1.263E-04 (1.2)  &  &--&3.039E-02(0.03)&1.802E-03(0.11)&1.356E-03(0.12) \\
12.60&--&--&--&--& 5.839E-05 (1.7)  & 1.234E-04 (1.2)  &  &--&2.085E-02(0.03)&1.822E-03(0.10)&1.358E-03(0.12) \\
12.65&--&--&--&--& 5.797E-05 (1.8)  & 1.250E-04 (1.2)  &  &--&2.032E-02(0.03)&1.838E-03(0.10)&1.367E-03(0.12) \\
12.70&--&--&--&--& 5.839E-05 (1.7)  & 1.209E-04 (1.2)  &  &--&2.709E-02(0.03)&1.867E-03(0.10)&1.374E-03(0.12) \\
12.75&--&--&--&--& 5.639E-05 (1.8)  & 1.225E-04 (1.2)  &  &--&4.308E-02(0.02)&1.886E-03(0.10)&1.382E-03(0.12) \\
12.80&--&--&--&--& 5.408E-05 (1.8)  & 1.213E-04 (1.2)  &  &--&5.364E-02(0.02)&1.902E-03(0.10)&1.390E-03(0.12) \\
12.85&--&--&--&--& 5.325E-05 (1.8)  & 1.193E-04 (1.2)  &  &--&3.807E-02(0.02)&1.927E-03(0.10)&1.398E-03(0.12) \\
12.90&--&--&--&--& 5.303E-05 (1.8)  & 1.184E-04 (1.2)  &  &--&1.338E-02(0.04)&1.949E-03(0.10)&1.409E-03(0.12) \\
12.95&--&--&--&--& 4.964E-05 (1.9)  & 1.136E-04 (1.2)  &  &--&2.131E-03(0.10)&1.972E-03(0.10)&1.418E-03(0.12) \\
13.00&--&--&--&--& 4.954E-05 (1.9)  & 1.143E-04 (1.2)  &  &--&1.396E-04(0.38)&1.994E-03(0.10)&1.427E-03(0.12) \\
13.05&--&--&--&--& 4.685E-05 (1.9)  & 1.122E-04 (1.3)  &  &--&3.408E-06(2.42)&2.024E-03(0.10)&1.437E-03(0.12) \\
13.10&--&--&--&--& 4.623E-05 (2.0)  & 1.168E-04 (1.2)  &  &--&2.400E-08(28.9)&2.046E-03(0.10)&1.448E-03(0.12) \\
13.15&--&--&--&--& 4.476E-05 (2.0)  & 1.125E-04 (1.2)  &  &--&--&2.068E-03(0.10)&1.457E-03(0.12) \\
13.20&--&--&--&--& 4.285E-05 (2.0)  & 1.106E-04 (1.3)  &  &--&--&2.093E-03(0.10)&1.464E-03(0.12) \\
13.25&--&--&--&--& 4.188E-05 (2.1)  & 1.059E-04 (1.3)  &  &--&--&2.121E-03(0.10)&1.471E-03(0.12) \\
13.30&--&--&--&--& 3.895E-05 (2.1)  & 1.075E-04 (1.3)  &  &--&--&2.148E-03(0.10)&1.481E-03(0.12) \\
13.35&--&--&--&--& 3.961E-05 (2.1)  & 1.068E-04 (1.3)  &  &--&--&2.173E-03(0.10)&1.490E-03(0.12) \\
13.40&--&--&--&--& 3.755E-05 (2.2)  & 1.080E-04 (1.3)  &  &--&--&2.204E-03(0.10)&1.504E-03(0.12) \\
13.45&--&--&--&--& 3.566E-05 (2.2)  & 1.069E-04 (1.3)  &  &--&--&2.231E-03(0.09)&1.510E-03(0.12) \\
13.50&--&--&--&--& 3.323E-05 (2.3)  & 1.050E-04 (1.3)  &  &--&--&2.262E-03(0.09)&1.521E-03(0.11) \\
13.55&--&--&--&--& 3.316E-05 (2.3)  & 1.032E-04 (1.3)  &  &--&--&2.289E-03(0.09)&1.533E-03(0.11) \\
13.60&--&--&--&--& 3.033E-05 (2.4)  & 1.017E-04 (1.3)  &  &--&--&2.319E-03(0.09)&1.544E-03(0.11) \\
13.65&--&--&--&--& 2.988E-05 (2.4)  & 1.047E-04 (1.3)  &  &--&--&2.357E-03(0.09)&1.556E-03(0.11) \\
13.70&--&--&--&--& 2.737E-05 (2.5)  & 1.024E-04 (1.3)  &  &--&--&2.387E-03(0.09)&1.565E-03(0.11) \\
13.75&--&--&--&--& 2.644E-05 (2.6)  & 1.021E-04 (1.3)  &  &--&--&2.417E-03(0.09)&1.574E-03(0.11) \\
13.80&--&--&--&--& 2.391E-05 (2.7)  & 9.871E-05 (1.3)  &  &--&--&2.452E-03(0.09)&1.589E-03(0.11) \\
13.85&--&--&--&--& 2.254E-05 (2.8)  & 9.859E-05 (1.3)  &  &--&--&2.489E-03(0.09)&1.593E-03(0.11) \\
13.90&--&--&--&--& 2.134E-05 (2.9)  & 9.724E-05 (1.3)  &  &--&--&2.518E-03(0.09)&1.609E-03(0.11) \\
13.95&--&--&--&--& 2.064E-05 (2.9)  & 9.611E-05 (1.4)  &  &--&--&2.558E-03(0.09)&1.619E-03(0.11) \\
14.00&--&--&--&--& 1.712E-05 (3.2)  & 9.536E-05 (1.4)  &  &--&--&2.591E-03(0.09)&1.633E-03(0.11) \\
14.05&--&--&--&--& 1.628E-05 (3.3)  & 9.745E-05 (1.3)  &  &--&--&2.627E-03(0.09)&1.642E-03(0.11) \\
14.10&--&--&--&--& 1.351E-05 (3.6)  & 9.204E-05 (1.4)  &  &--&--&2.667E-03(0.09)&1.653E-03(0.11) \\
14.15&--&--&--&--& 1.114E-05 (4.0)  & 9.354E-05 (1.4)  &  &--&--&2.710E-03(0.09)&1.668E-03(0.11) \\
14.20&--&--&--&--& 9.379E-06 (4.4)  & 8.914E-05 (1.4)  &  &--&--&2.748E-03(0.09)&1.681E-03(0.11) \\
14.25&--&--&--&--& 6.867E-06 (5.1)  & 9.257E-05 (1.4)  &  &--&--&2.789E-03(0.08)&1.691E-03(0.11) \\
14.30&--&--&--&--& 1.567E-06 (11.)  & 9.151E-05 (1.4)  &  &--&--&2.835E-03(0.08)&1.703E-03(0.11) \\
14.35&--&--&--&--&--& 8.958E-05 (1.4)  &  &--&--&2.880E-03(0.08)&1.716E-03(0.11) \\
14.40&--&--&--&--&--& 8.671E-05 (1.4)  &  &--&--&2.923E-03(0.08)&1.731E-03(0.11) \\
14.45&--&--&--&--&--& 8.558E-05 (1.4)  &  &--&--&2.972E-03(0.08)&1.741E-03(0.11) \\
14.50&--&--&--&--&--& 8.641E-05 (1.4)  &  &--&--&3.016E-03(0.08)&1.759E-03(0.11) \\
14.55&--&--&--&--&--& 8.614E-05 (1.4)  &  &--&--&3.069E-03(0.08)&1.770E-03(0.11) \\
14.60&--&--&--&--&--& 8.709E-05 (1.4)  &  &--&--&3.114E-03(0.08)&1.783E-03(0.11) \\
14.65&--&--&--&--&--& 8.411E-05 (1.4)  &  &--&--&3.169E-03(0.08)&1.799E-03(0.11) \\
14.70&--&--&--&--&--& 8.459E-05 (1.4)  &  &--&--&3.221E-03(0.08)&1.811E-03(0.11) \\
14.75&--&--&--&--&--& 8.042E-05 (1.5)  &  &--&--&3.279E-03(0.08)&1.827E-03(0.10) \\
14.80&--&--&--&--&--& 8.184E-05 (1.5)  &  &--&--&3.333E-03(0.08)&1.841E-03(0.10) \\
14.85&--&--&--&--&--& 7.846E-05 (1.5)  &  &--&--&3.389E-03(0.08)&1.854E-03(0.10) \\
14.90&--&--&--&--&--& 7.952E-05 (1.5)  &  &--&--&3.453E-03(0.08)&1.867E-03(0.10) \\
14.95&--&--&--&--&--& 7.769E-05 (1.5)  &  &--&--&3.514E-03(0.08)&1.884E-03(0.10) \\
15.00&--&--&--&--&--& 7.777E-05 (1.5)  &  &--&--&3.576E-03(0.07)&1.897E-03(0.10) \\
15.05&--&--&--&--&--& 7.776E-05 (1.5)  &  &--&--&3.646E-03(0.07)&1.916E-03(0.10) \\
15.10&--&--&--&--&--& 7.845E-05 (1.5)  &  &--&--&3.714E-03(0.07)&1.929E-03(0.10) \\
15.15&--&--&--&--&--& 7.517E-05 (1.5)  &  &--&--&3.781E-03(0.07)&1.949E-03(0.10) \\
15.20&--&--&--&--&--& 7.437E-05 (1.5)  &  &--&--&3.858E-03(0.07)&1.961E-03(0.10) \\
15.25&--&--&--&--&--& 7.455E-05 (1.5)  &  &--&--&3.930E-03(0.07)&1.979E-03(0.10) \\
15.30&--&--&--&--&--& 7.336E-05 (1.5)  &  &--&--&4.009E-03(0.07)&1.996E-03(0.10) \\
15.35&--&--&--&--&--& 7.094E-05 (1.6)  &  &--&--&4.085E-03(0.07)&2.015E-03(0.10) \\
15.40&--&--&--&--&--& 7.085E-05 (1.6)  &  &--&--&4.173E-03(0.07)&2.032E-03(0.10) \\
15.45&--&--&--&--&--& 7.095E-05 (1.6)  &  &--&--&4.254E-03(0.07)&2.049E-03(0.10) \\
15.50&--&--&--&--&--& 7.032E-05 (1.6)  &  &--&--&4.345E-03(0.07)&2.067E-03(0.10) \\
15.55&--&--&--&--&--& 6.927E-05 (1.6)  &  &--&--&4.435E-03(0.07)&2.084E-03(0.10) \\
15.60&--&--&--&--&--& 6.592E-05 (1.6)  &  &--&--&4.527E-03(0.07)&2.096E-03(0.10) \\
15.65&--&--&--&--&--& 6.789E-05 (1.6)  &  &--&--&4.628E-03(0.07)&2.117E-03(0.10) \\
15.70&--&--&--&--&--& 6.637E-05 (1.6)  &  &--&--&4.731E-03(0.07)&2.138E-03(0.10) \\
15.75&--&--&--&--&--& 6.569E-05 (1.6)  &  &--&--&4.838E-03(0.06)&2.155E-03(0.10) \\
15.80&--&--&--&--&--& 6.331E-05 (1.7)  &  &--&--&4.945E-03(0.06)&2.171E-03(0.10) \\
15.85&--&--&--&--&--& 6.451E-05 (1.6)  &  &--&--&5.055E-03(0.06)&2.194E-03(0.10) \\
15.90&--&--&--&--&--& 6.097E-05 (1.7)  &  &--&--&5.168E-03(0.06)&2.216E-03(0.09) \\
15.95&--&--&--&--&--& 6.097E-05 (1.7)  &  &--&--&5.292E-03(0.06)&2.233E-03(0.09) \\
16.00&--&--&--&--&--& 6.155E-05 (1.7)  &  &--&--&5.415E-03(0.06)&2.254E-03(0.09) \\
16.05&--&--&--&--&--& 5.813E-05 (1.7)  &  &--&--&5.547E-03(0.06)&2.277E-03(0.09) \\
16.10&--&--&--&--&--& 5.990E-05 (1.7)  &  &--&--&5.686E-03(0.06)&2.296E-03(0.09) \\
16.15&--&--&--&--&--& 5.873E-05 (1.7)  &  &--&--&5.824E-03(0.06)&2.324E-03(0.09) \\
16.20&--&--&--&--&--& 5.919E-05 (1.7)  &  &--&--&5.974E-03(0.06)&2.345E-03(0.09) \\
16.25&--&--&--&--&--& 5.621E-05 (1.8)  &  &--&--&6.128E-03(0.06)&2.366E-03(0.09) \\
16.30&--&--&--&--&--& 5.541E-05 (1.8)  &  &--&--&6.288E-03(0.06)&2.388E-03(0.09) \\
16.35&--&--&--&--&--& 5.585E-05 (1.8)  &  &--&--&6.469E-03(0.06)&2.408E-03(0.09) \\
16.40&--&--&--&--&--& 5.379E-05 (1.8)  &  &--&--&6.642E-03(0.05)&2.437E-03(0.09) \\
16.45&--&--&--&--&--& 5.311E-05 (1.8)  &  &--&--&6.824E-03(0.05)&2.458E-03(0.09) \\
16.50&--&--&--&--&--& 5.251E-05 (1.8)  &  &--&--&7.037E-03(0.05)&2.485E-03(0.09) \\
16.55&--&--&--&--&--& 5.138E-05 (1.9)  &  &--&--&7.254E-03(0.05)&2.512E-03(0.09) \\
16.60&--&--&--&--&--& 5.074E-05 (1.9)  &  &--&--&7.475E-03(0.05)&2.532E-03(0.09) \\
16.65&--&--&--&--&--& 4.956E-05 (1.9)  &  &--&--&7.714E-03(0.05)&2.561E-03(0.09) \\
16.70&--&--&--&--&--& 4.672E-05 (1.9)  &  &--&--&7.961E-03(0.05)&2.586E-03(0.09) \\
16.75&--&--&--&--&--& 4.863E-05 (1.9)  &  &--&--&8.242E-03(0.05)&2.614E-03(0.09) \\
16.80&--&--&--&--&--& 4.668E-05 (1.9)  &  &--&--&8.533E-03(0.05)&2.640E-03(0.09) \\
16.85&--&--&--&--&--& 4.690E-05 (1.9)  &  &--&--&8.852E-03(0.05)&2.666E-03(0.09) \\
16.90&--&--&--&--&--& 4.514E-05 (2.0)  &  &--&--&9.186E-03(0.05)&2.694E-03(0.09) \\
16.95&--&--&--&--&--& 4.308E-05 (2.0)  &  &--&--&9.547E-03(0.05)&2.724E-03(0.09) \\
17.00&--&--&--&--&--& 4.183E-05 (2.1)  &  &--&--&9.940E-03(0.04)&2.752E-03(0.09) \\
17.05&--&--&--&--&--& 4.016E-05 (2.1)  &  &--&--&1.035E-02(0.04)&2.786E-03(0.08) \\
17.10&--&--&--&--&--& 4.057E-05 (2.1)  &  &--&--&1.081E-02(0.04)&2.812E-03(0.08) \\
17.15&--&--&--&--&--& 3.816E-05 (2.2)  &  &--&--&1.130E-02(0.04)&2.848E-03(0.08) \\
17.20&--&--&--&--&--& 3.923E-05 (2.1)  &  &--&--&1.184E-02(0.04)&2.878E-03(0.08) \\
17.25&--&--&--&--&--& 3.810E-05 (2.2)  &  &--&--&1.243E-02(0.04)&2.910E-03(0.08) \\
17.30&--&--&--&--&--& 3.534E-05 (2.2)  &  &--&--&1.306E-02(0.04)&2.942E-03(0.08) \\
17.35&--&--&--&--&--& 3.487E-05 (2.2)  &  &--&--&1.376E-02(0.04)&2.978E-03(0.08) \\
17.40&--&--&--&--&--& 3.421E-05 (2.3)  &  &--&--&1.452E-02(0.04)&3.011E-03(0.08) \\
17.45&--&--&--&--&--& 3.281E-05 (2.3)  &  &--&--&1.537E-02(0.04)&3.041E-03(0.08) \\
17.50&--&--&--&--&--& 3.214E-05 (2.3)  &  &--&--&1.631E-02(0.04)&3.084E-03(0.08) \\
17.55&--&--&--&--&--& 3.131E-05 (2.4)  &  &--&--&1.735E-02(0.03)&3.118E-03(0.08) \\
17.60&--&--&--&--&--& 2.886E-05 (2.5)  &  &--&--&1.852E-02(0.03)&3.153E-03(0.08) \\
17.65&--&--&--&--&--& 2.822E-05 (2.5)  &  &--&--&1.982E-02(0.03)&3.194E-03(0.08) \\
17.70&--&--&--&--&--& 2.720E-05 (2.6)  &  &--&--&2.129E-02(0.03)&3.233E-03(0.08) \\
17.75&--&--&--&--&--& 2.575E-05 (2.6)  &  &--&--&2.294E-02(0.03)&3.267E-03(0.08) \\
17.80&--&--&--&--&--& 2.465E-05 (2.7)  &  &--&--&2.482E-02(0.03)&3.311E-03(0.08) \\
17.85&--&--&--&--&--& 2.318E-05 (2.8)  &  &--&--&2.697E-02(0.03)&3.356E-03(0.08) \\
17.90&--&--&--&--&--& 2.321E-05 (2.8)  &  &--&--&2.946E-02(0.03)&3.395E-03(0.08) \\
17.95&--&--&--&--&--& 1.986E-05 (3.0)  &  &--&--&3.234E-02(0.02)&3.436E-03(0.08) \\
18.00&--&--&--&--&--& 1.896E-05 (3.1)  &  &--&--&3.569E-02(0.02)&3.481E-03(0.08) \\
18.05&--&--&--&--&--& 1.794E-05 (3.2)  &  &--&--&3.966E-02(0.02)&3.528E-03(0.08) \\
18.10&--&--&--&--&--& 1.673E-05 (3.3)  &  &--&--&4.435E-02(0.02)&3.572E-03(0.07) \\
18.15&--&--&--&--&--& 1.490E-05 (3.5)  &  &--&--&4.997E-02(0.02)&3.622E-03(0.07) \\
18.20&--&--&--&--&--& 1.381E-05 (3.6)  &  &--&--&5.670E-02(0.02)&3.668E-03(0.07) \\
18.25&--&--&--&--&--& 1.238E-05 (3.8)  &  &--&--&6.474E-02(0.02)&3.720E-03(0.07) \\
18.30&--&--&--&--&--& 1.012E-05 (4.2)  &  &--&--&7.434E-02(0.02)&3.763E-03(0.07) \\
18.35&--&--&--&--&--& 9.521E-06 (4.4)  &  &--&--&8.539E-02(0.02)&3.821E-03(0.07) \\
18.40&--&--&--&--&--& 7.021E-06 (5.1)  &  &--&--&9.644E-02(0.01)&3.866E-03(0.07) \\
18.45&--&--&--&--&--& 4.973E-06 (6.1)  &  &--&--&1.048E-01(0.01)&3.923E-03(0.07) \\
18.50&--&--&--&--&--& 6.147E-07 (17.)  &  &--&--&1.086E-01(0.01)&3.985E-03(0.07) \\
18.55&--&--&--&--&--&--&  &--&--&1.092E-01(0.01)&4.041E-03(0.07) \\
18.60&--&--&--&--&--&--&  &--&--&1.088E-01(0.01)&4.099E-03(0.07) \\
18.65&--&--&--&--&--&--&  &--&--&1.070E-01(0.01)&4.157E-03(0.07) \\
18.70&--&--&--&--&--&--&  &--&--&1.028E-01(0.01)&4.220E-03(0.07) \\
18.75&--&--&--&--&--&--&  &--&--&9.837E-02(0.01)&4.284E-03(0.07) \\
18.80&--&--&--&--&--&--&  &--&--&9.481E-02(0.01)&4.349E-03(0.07) \\
18.85&--&--&--&--&--&--&  &--&--&8.798E-02(0.02)&4.412E-03(0.07) \\
18.90&--&--&--&--&--&--&  &--&--&7.660E-02(0.02)&4.478E-03(0.07) \\
18.95&--&--&--&--&--&--&  &--&--&6.618E-02(0.02)&4.554E-03(0.07) \\
19.00&--&--&--&--&--&--&  &--&--&5.837E-02(0.02)&4.628E-03(0.07) \\
19.05&--&--&--&--&--&--&  &--&--&4.777E-02(0.02)&4.700E-03(0.07) \\
19.10&--&--&--&--&--&--&  &--&--&3.400E-02(0.02)&4.781E-03(0.06) \\
19.15&--&--&--&--&--&--&  &--&--&2.350E-02(0.03)&4.860E-03(0.06) \\
19.20&--&--&--&--&--&--&  &--&--&1.717E-02(0.03)&4.938E-03(0.06) \\
19.25&--&--&--&--&--&--&  &--&--&1.092E-02(0.04)&5.025E-03(0.06) \\
19.30&--&--&--&--&--&--&  &--&--&4.812E-03(0.06)&5.108E-03(0.06) \\
19.35&--&--&--&--&--&--&  &--&--&1.299E-03(0.12)&5.206E-03(0.06) \\
19.40&--&--&--&--&--&--&  &--&--&2.026E-04(0.31)&5.290E-03(0.06) \\
19.45&--&--&--&--&--&--&  &--&--&1.733E-05(1.07)&5.380E-03(0.06) \\
19.50&--&--&--&--&--&--&  &--&--&7.120E-07(5.30)&5.484E-03(0.06) \\
19.55&--&--&--&--&--&--&  &--&--&2.000E-08(31.6)&5.585E-03(0.06) \\
19.60&--&--&--&--&--&--&  &--&--&--&5.690E-03(0.06) \\
19.65&--&--&--&--&--&--&  &--&--&--&5.796E-03(0.06) \\
19.70&--&--&--&--&--&--&  &--&--&--&5.907E-03(0.06) \\
19.75&--&--&--&--&--&--&  &--&--&--&6.021E-03(0.06) \\
19.80&--&--&--&--&--&--&  &--&--&--&6.145E-03(0.06) \\
19.85&--&--&--&--&--&--&  &--&--&--&6.263E-03(0.06) \\
19.90&--&--&--&--&--&--&  &--&--&--&6.391E-03(0.06) \\
19.95&--&--&--&--&--&--&  &--&--&--&6.523E-03(0.06) \\
20.00&--&--&--&--&--&--&  &--&--&--&6.666E-03(0.05) \\
20.05&--&--&--&--&--&--&  &--&--&--&6.806E-03(0.05) \\
20.10&--&--&--&--&--&--&  &--&--&--&6.949E-03(0.05) \\
20.15&--&--&--&--&--&--&  &--&--&--&7.097E-03(0.05) \\
20.20&--&--&--&--&--&--&  &--&--&--&7.264E-03(0.05) \\
20.25&--&--&--&--&--&--&  &--&--&--&7.421E-03(0.05) \\
20.30&--&--&--&--&--&--&  &--&--&--&7.601E-03(0.05) \\
20.35&--&--&--&--&--&--&  &--&--&--&7.774E-03(0.05) \\
20.40&--&--&--&--&--&--&  &--&--&--&7.951E-03(0.05) \\
20.45&--&--&--&--&--&--&  &--&--&--&8.140E-03(0.05) \\
20.50&--&--&--&--&--&--&  &--&--&--&8.356E-03(0.05) \\
20.55&--&--&--&--&--&--&  &--&--&--&8.562E-03(0.05) \\
20.60&--&--&--&--&--&--&  &--&--&--&8.781E-03(0.05) \\
20.65&--&--&--&--&--&--&  &--&--&--&9.013E-03(0.05) \\
20.70&--&--&--&--&--&--&  &--&--&--&9.257E-03(0.05) \\
20.75&--&--&--&--&--&--&  &--&--&--&9.508E-03(0.05) \\
20.80&--&--&--&--&--&--&  &--&--&--&9.787E-03(0.05) \\
20.85&--&--&--&--&--&--&  &--&--&--&1.007E-02(0.04) \\
20.90&--&--&--&--&--&--&  &--&--&--&1.038E-02(0.04) \\
20.95&--&--&--&--&--&--&  &--&--&--&1.070E-02(0.04) \\
21.00&--&--&--&--&--&--&  &--&--&--&1.103E-02(0.04) \\
21.05&--&--&--&--&--&--&  &--&--&--&1.139E-02(0.04) \\
21.10&--&--&--&--&--&--&  &--&--&--&1.178E-02(0.04) \\
21.15&--&--&--&--&--&--&  &--&--&--&1.219E-02(0.04) \\
21.20&--&--&--&--&--&--&  &--&--&--&1.264E-02(0.04) \\
21.25&--&--&--&--&--&--&  &--&--&--&1.311E-02(0.04) \\
21.30&--&--&--&--&--&--&  &--&--&--&1.362E-02(0.04) \\
21.35&--&--&--&--&--&--&  &--&--&--&1.417E-02(0.04) \\
21.40&--&--&--&--&--&--&  &--&--&--&1.475E-02(0.04) \\
21.45&--&--&--&--&--&--&  &--&--&--&1.538E-02(0.04) \\
21.50&--&--&--&--&--&--&  &--&--&--&1.606E-02(0.04) \\
21.55&--&--&--&--&--&--&  &--&--&--&1.680E-02(0.03) \\
21.60&--&--&--&--&--&--&  &--&--&--&1.762E-02(0.03) \\
21.65&--&--&--&--&--&--&  &--&--&--&1.849E-02(0.03) \\
21.70&--&--&--&--&--&--&  &--&--&--&1.944E-02(0.03) \\
21.75&--&--&--&--&--&--&  &--&--&--&2.051E-02(0.03) \\
21.80&--&--&--&--&--&--&  &--&--&--&2.165E-02(0.03) \\
21.85&--&--&--&--&--&--&  &--&--&--&2.294E-02(0.03) \\
21.90&--&--&--&--&--&--&  &--&--&--&2.435E-02(0.03) \\
21.95&--&--&--&--&--&--&  &--&--&--&2.592E-02(0.03) \\
22.00&--&--&--&--&--&--&  &--&--&--&2.766E-02(0.03) \\
22.05&--&--&--&--&--&--&  &--&--&--&2.963E-02(0.03) \\
22.10&--&--&--&--&--&--&  &--&--&--&3.185E-02(0.03) \\
22.15&--&--&--&--&--&--&  &--&--&--&3.434E-02(0.02) \\
22.20&--&--&--&--&--&--&  &--&--&--&3.718E-02(0.02) \\
22.25&--&--&--&--&--&--&  &--&--&--&4.044E-02(0.02) \\
22.30&--&--&--&--&--&--&  &--&--&--&4.421E-02(0.02) \\
22.35&--&--&--&--&--&--&  &--&--&--&4.858E-02(0.02) \\
22.40&--&--&--&--&--&--&  &--&--&--&5.366E-02(0.02) \\
22.45&--&--&--&--&--&--&  &--&--&--&5.969E-02(0.02) \\
22.50&--&--&--&--&--&--&  &--&--&--&6.681E-02(0.02) \\
22.55&--&--&--&--&--&--&  &--&--&--&7.525E-02(0.02) \\
22.60&--&--&--&--&--&--&  &--&--&--&8.533E-02(0.02) \\
22.65&--&--&--&--&--&--&  &--&--&--&9.714E-02(0.01) \\
22.70&--&--&--&--&--&--&  &--&--&--&1.109E-01(0.01) \\
22.75&--&--&--&--&--&--&  &--&--&--&1.263E-01(0.01) \\
22.80&--&--&--&--&--&--&  &--&--&--&1.410E-01(0.01) \\
22.85&--&--&--&--&--&--&  &--&--&--&1.494E-01(0.01) \\
22.90&--&--&--&--&--&--&  &--&--&--&1.441E-01(0.01) \\
22.95&--&--&--&--&--&--&  &--&--&--&1.244E-01(0.01) \\
23.00&--&--&--&--&--&--&  &--&--&--&9.855E-02(0.01) \\
23.05&--&--&--&--&--&--&  &--&--&--&7.846E-02(0.02) \\
23.10&--&--&--&--&--&--&  &--&--&--&7.065E-02(0.02) \\
23.15&--&--&--&--&--&--&  &--&--&--&7.398E-02(0.02) \\
23.20&--&--&--&--&--&--&  &--&--&--&8.213E-02(0.02) \\
23.25&--&--&--&--&--&--&  &--&--&--&8.614E-02(0.02) \\
23.30&--&--&--&--&--&--&  &--&--&--&8.033E-02(0.02) \\
23.35&--&--&--&--&--&--&  &--&--&--&6.838E-02(0.02) \\
23.40&--&--&--&--&--&--&  &--&--&--&5.713E-02(0.02) \\
23.45&--&--&--&--&--&--&  &--&--&--&4.694E-02(0.02) \\
23.50&--&--&--&--&--&--&  &--&--&--&3.457E-02(0.02) \\
23.55&--&--&--&--&--&--&  &--&--&--&2.202E-02(0.03) \\
23.60&--&--&--&--&--&--&  &--&--&--&1.347E-02(0.04) \\
23.65&--&--&--&--&--&--&  &--&--&--&8.398E-03(0.05) \\
23.70&--&--&--&--&--&--&  &--&--&--&4.538E-03(0.07) \\
23.75&--&--&--&--&--&--&  &--&--&--&1.741E-03(0.11) \\
23.80&--&--&--&--&--&--&  &--&--&--&4.247E-04(0.22) \\
23.85&--&--&--&--&--&--&  &--&--&--&6.252E-05(0.57) \\
23.90&--&--&--&--&--&--&  &--&--&--&5.236E-06(1.95) \\
23.95&--&--&--&--&--&--&  &--&--&--&2.460E-07(9.02) \\
24.00&--&--&--&--&--&--&  &--&--&--&8.000E-09(50.0) \\
\hline\noalign{\smallskip}
\end{longtable}
%%%%%%%%%%%%%%%%%%%%%%%%%%%%%%%%%%%%%%%%%%%%
\end{landscape}

\end{document}
