# Supplementary material for: PENELOPE/PRIMO-calculated photon and electron spectra from clinical accelerators
Source: Radiat Oncol. 2019 Jan 11;14:6. doi: 10.1186/s13014-018-1186-8 (PMC6330451; doi:10.1186/s13014-018-1186-8)
Supplement: Supplementary file 2 — Table spectra.xlsx. The table is provided as an Excel “.xlsx” file. It should be made available as an additional file in Excel format. (XLSX 123 kb) [file 13014_2018_1186_MOESM2_ESM.xlsx]

## Sheet: spectra
Photon and electron fluence spectra (MeV-1 cm-2) for 10 cm x 10 cm and 15 cm x 15 cm field sizes, respectively, at an SSD of 100 cm, of Varian clinical accelerators.
The standard uncertainty in each bin is indicated within parenthesis as a percentage of the fluence. The first column corresponds to the lower energy of the bins.
	Photon spectra																									Electron spectra
Elow (MeV)	06 MV		u(06)		06 MV-FFF		u(06FFF)		10MV		u(10)		10 MV-FFF		u(10FFF)		15 MV		u(15)		20 MV		u(20)			6 MeV		u(06)		12 MeV		u(12)		18 MeV		u(18)		22 MeV		u(22)
0	9.195e-07	(	29.9274	)	1.427e-07	(	21.5312	)	5.271e-06	(	12.9404	)	7.367e-07	(	8.17836	)	1.645e-06	(	8.1155	)	2.963e-06	(	5.82855	)
0.05	1.59e-05	(	2.16792	)	5.452e-05	(	1.55723	)	6.778e-05	(	1.25206	)	0.0001151	(	1.06169	)	0.0001474	(	0.929444	)	0.0001229	(	0.899105	)
0.1	8.232e-05	(	1.82862	)	0.0004602	(	0.609844	)	0.0002849	(	0.930171	)	6.109e-05	(	1.63202	)	2.272e-05	(	2.35255	)	0.0003266	(	0.686467	)		0.0007523	(	0.163166	)	0.001807	(	0.105257	)	0.002231	(	0.0947557	)	0.002992	(	0.0818349	)
0.15	0.000295	(	0.711957	)	0.001958	(	0.297753	)	0.0005095	(	0.54551	)	0.0006017	(	0.308709	)	5.013e-05	(	1.59984	)	0.0005676	(	0.520613	)		0.00118	(	0.130297	)	0.002863	(	0.0836535	)	0.003628	(	0.0743385	)	0.004928	(	0.0637886	)
0.2	0.0005962	(	0.327448	)	0.003675	(	0.218095	)	0.0006947	(	0.390314	)	0.002767	(	0.0956812	)	9.732e-05	(	1.1606	)	0.0006301	(	0.490557	)		0.000904	(	0.148838	)	0.00222	(	0.095	)	0.002913	(	0.0829557	)	0.004013	(	0.0706828	)
0.25	0.0008113	(	0.219142	)	0.004447	(	0.198673	)	0.0008213	(	0.30168	)	0.005336	(	0.0664824	)	0.0001504	(	0.951795	)	0.000643	(	0.484526	)		0.0007427	(	0.164198	)	0.001834	(	0.104498	)	0.002472	(	0.0900283	)	0.003445	(	0.07627	)
0.3	0.000922	(	0.184771	)	0.004566	(	0.196014	)	0.0009108	(	0.254228	)	0.006954	(	0.062367	)	0.0002105	(	0.815677	)	0.0006702	(	0.472695	)		0.000633	(	0.177804	)	0.001562	(	0.11322	)	0.002156	(	0.0964054	)	0.003026	(	0.0813781	)
0.35	0.0009639	(	0.169581	)	0.004358	(	0.20078	)	0.0009617	(	0.227935	)	0.007678	(	0.0640206	)	0.0003008	(	0.69016	)	0.000728	(	0.452266	)		0.0005617	(	0.188802	)	0.001366	(	0.121083	)	0.001916	(	0.102244	)	0.002708	(	0.0860044	)
0.4	0.0009731	(	0.167729	)	0.004068	(	0.207842	)	0.0009977	(	0.210086	)	0.007845	(	0.0671128	)	0.0004507	(	0.575105	)	0.0008343	(	0.424068	)		0.0005101	(	0.198098	)	0.00123	(	0.127561	)	0.001751	(	0.106939	)	0.002486	(	0.0897627	)
0.45	0.0009533	(	0.167376	)	0.003749	(	0.216458	)	0.001029	(	0.203251	)	0.00773	(	0.0706339	)	0.000637	(	0.489482	)	0.0009628	(	0.396759	)		0.0004703	(	0.206251	)	0.001109	(	0.1344	)	0.001591	(	0.112194	)	0.00226	(	0.0941372	)
0.5	0.0009814	(	0.188254	)	0.003601	(	0.220078	)	0.001221	(	0.204346	)	0.007881	(	0.0770841	)	0.00143	(	0.318007	)	0.001883	(	0.273234	)		0.0004408	(	0.213022	)	0.001025	(	0.139756	)	0.001472	(	0.116644	)	0.002102	(	0.0975975	)
0.55	0.0008996	(	0.172165	)	0.00319	(	0.234483	)	0.00102	(	0.190305	)	0.007138	(	0.0774727	)	0.001002	(	0.400449	)	0.001098	(	0.377732	)		0.0004211	(	0.218	)	0.0009522	(	0.14498	)	0.001377	(	0.120588	)	0.001966	(	0.100916	)
0.6	0.0008702	(	0.176078	)	0.002943	(	0.244139	)	0.001028	(	0.188086	)	0.006816	(	0.0809859	)	0.001191	(	0.369353	)	0.001193	(	0.363789	)		0.000403	(	0.222829	)	0.0008948	(	0.149586	)	0.001302	(	0.124002	)	0.001869	(	0.103505	)
0.65	0.0008383	(	0.181441	)	0.002734	(	0.253292	)	0.001026	(	0.187062	)	0.006495	(	0.0845266	)	0.001348	(	0.348368	)	0.001283	(	0.352572	)		0.0003906	(	0.226318	)	0.0008485	(	0.153565	)	0.001241	(	0.126994	)	0.001786	(	0.105851	)
0.7	0.0008084	(	0.186505	)	0.002551	(	0.262054	)	0.001025	(	0.184555	)	0.006193	(	0.0879218	)	0.001475	(	0.333797	)	0.001368	(	0.342251	)		0.000382	(	0.228927	)	0.0008106	(	0.157106	)	0.001187	(	0.129865	)	0.001712	(	0.108148	)
0.75	0.0007799	(	0.192298	)	0.002377	(	0.27135	)	0.001018	(	0.185533	)	0.005909	(	0.0913014	)	0.001591	(	0.322124	)	0.001422	(	0.336498	)		0.0003738	(	0.231407	)	0.000777	(	0.160489	)	0.001143	(	0.132371	)	0.001649	(	0.110158	)
0.8	0.0007553	(	0.198462	)	0.002228	(	0.280296	)	0.001016	(	0.185658	)	0.005611	(	0.0942791	)	0.001694	(	0.312869	)	0.001483	(	0.329939	)		0.0003697	(	0.232621	)	0.0007465	(	0.163764	)	0.001103	(	0.134723	)	0.001592	(	0.112155	)
0.85	0.000727	(	0.202984	)	0.002097	(	0.288984	)	0.001009	(	0.18363	)	0.005368	(	0.0973361	)	0.001771	(	0.306324	)	0.001533	(	0.325245	)		0.0003662	(	0.233752	)	0.0007218	(	0.166528	)	0.001067	(	0.136926	)	0.001544	(	0.113892	)
0.9	0.0006972	(	0.205717	)	0.001969	(	0.297867	)	0.001002	(	0.185204	)	0.005135	(	0.100487	)	0.001815	(	0.30303	)	0.001575	(	0.32127	)		0.0003632	(	0.234719	)	0.0007023	(	0.168803	)	0.00104	(	0.138702	)	0.001501	(	0.115456	)
0.95	0.0006727	(	0.212015	)	0.001854	(	0.306634	)	0.000998	(	0.185556	)	0.00491	(	0.103462	)	0.001861	(	0.299301	)	0.001609	(	0.31821	)		0.0003599	(	0.23576	)	0.0006811	(	0.171414	)	0.00101	(	0.140792	)	0.001462	(	0.116997	)
1	0.0006513	(	0.218117	)	0.001756	(	0.31492	)	0.0009869	(	0.186214	)	0.004705	(	0.106142	)	0.001902	(	0.296267	)	0.001633	(	0.316289	)		0.0003603	(	0.235637	)	0.0006642	(	0.173592	)	0.000983	(	0.142675	)	0.001426	(	0.118478	)
1.05	0.0006297	(	0.22224	)	0.001653	(	0.324561	)	0.0009747	(	0.186576	)	0.004508	(	0.108873	)	0.001923	(	0.294852	)	0.00167	(	0.313174	)		0.0003588	(	0.236204	)	0.000651	(	0.175346	)	0.000962	(	0.144231	)	0.001394	(	0.119835	)
1.1	0.0006053	(	0.227973	)	0.001579	(	0.332172	)	0.0009672	(	0.187494	)	0.004328	(	0.111795	)	0.001948	(	0.293121	)	0.001687	(	0.3115	)		0.0003603	(	0.235637	)	0.0006367	(	0.177242	)	0.0009384	(	0.146046	)	0.00136	(	0.121324	)
1.15	0.0005843	(	0.230679	)	0.001491	(	0.341382	)	0.0009585	(	0.188382	)	0.004167	(	0.114375	)	0.001965	(	0.291858	)	0.001703	(	0.310335	)		0.0003615	(	0.23527	)	0.0006219	(	0.17937	)	0.0009208	(	0.147426	)	0.001336	(	0.12238	)
1.2	0.000563	(	0.237191	)	0.001416	(	0.350141	)	0.0009464	(	0.190396	)	0.003997	(	0.11715	)	0.001963	(	0.29241	)	0.001717	(	0.309552	)		0.0003649	(	0.234174	)	0.0006126	(	0.180705	)	0.0009009	(	0.149018	)	0.001312	(	0.123514	)
1.25	0.0005452	(	0.241935	)	0.001349	(	0.358562	)	0.0009332	(	0.189714	)	0.003852	(	0.11973	)	0.001961	(	0.292453	)	0.001734	(	0.308247	)		0.000368	(	0.233152	)	0.0006043	(	0.181946	)	0.0008873	(	0.150175	)	0.001286	(	0.124728	)
1.3	0.0005254	(	0.244993	)	0.00128	(	0.368086	)	0.0009221	(	0.192183	)	0.003717	(	0.122478	)	0.00194	(	0.294072	)	0.00173	(	0.308382	)		0.0003699	(	0.232495	)	0.0005956	(	0.183261	)	0.000873	(	0.151375	)	0.001265	(	0.125771	)
1.35	0.0005106	(	0.249614	)	0.00123	(	0.37561	)	0.0009098	(	0.193649	)	0.003574	(	0.125126	)	0.001932	(	0.294513	)	0.001723	(	0.309054	)		0.0003732	(	0.231511	)	0.0005863	(	0.184718	)	0.0008585	(	0.15265	)	0.001247	(	0.126664	)
1.4	0.0004901	(	0.253949	)	0.001168	(	0.385231	)	0.0008941	(	0.192581	)	0.003444	(	0.127497	)	0.001912	(	0.296287	)	0.001727	(	0.309207	)		0.0003774	(	0.23026	)	0.0005803	(	0.18568	)	0.0008464	(	0.153769	)	0.001224	(	0.127859	)
1.45	0.0004735	(	0.255604	)	0.001131	(	0.391689	)	0.0008789	(	0.195298	)	0.003324	(	0.129964	)	0.001896	(	0.297732	)	0.001725	(	0.309565	)		0.0003807	(	0.229183	)	0.0005712	(	0.18715	)	0.000833	(	0.154982	)	0.001209	(	0.128619	)
1.5	0.0004597	(	0.265823	)	0.001075	(	0.401442	)	0.0008639	(	0.196406	)	0.003203	(	0.132594	)	0.001864	(	0.300161	)	0.001712	(	0.310748	)		0.0003846	(	0.228029	)	0.0005662	(	0.188008	)	0.0008219	(	0.156041	)	0.001192	(	0.129572	)
1.55	0.0004457	(	0.269511	)	0.001016	(	0.412598	)	0.0008514	(	0.195378	)	0.003097	(	0.135179	)	0.001829	(	0.302898	)	0.001706	(	0.311254	)		0.000391	(	0.226215	)	0.0005624	(	0.188567	)	0.0008109	(	0.157109	)	0.001179	(	0.130237	)
1.6	0.0004283	(	0.275172	)	0.0009758	(	0.42109	)	0.0008421	(	0.198014	)	0.002999	(	0.137579	)	0.001809	(	0.304865	)	0.001696	(	0.312205	)		0.0003977	(	0.22429	)	0.0005574	(	0.189451	)	0.0008022	(	0.157941	)	0.001163	(	0.131212	)
1.65	0.0004129	(	0.273213	)	0.0009399	(	0.428875	)	0.0008248	(	0.201522	)	0.002901	(	0.139866	)	0.00178	(	0.307303	)	0.001679	(	0.314175	)		0.0004035	(	0.222677	)	0.0005536	(	0.190119	)	0.0007908	(	0.159079	)	0.001148	(	0.132056	)
1.7	0.0004001	(	0.27927	)	0.0009066	(	0.436962	)	0.00081	(	0.200037	)	0.0028	(	0.142571	)	0.001744	(	0.310206	)	0.001666	(	0.315426	)		0.0004091	(	0.221095	)	0.0005489	(	0.190927	)	0.0007815	(	0.160013	)	0.001134	(	0.132848	)
1.75	0.000385	(	0.281846	)	0.0008614	(	0.44805	)	0.0007958	(	0.201008	)	0.002711	(	0.144947	)	0.001722	(	0.312427	)	0.001633	(	0.318432	)		0.0004161	(	0.219298	)	0.0005459	(	0.191427	)	0.0007751	(	0.160689	)	0.00112	(	0.133661	)
1.8	0.0003734	(	0.28745	)	0.0008316	(	0.455808	)	0.000782	(	0.203932	)	0.002624	(	0.147104	)	0.001697	(	0.314968	)	0.001636	(	0.31846	)		0.0004224	(	0.217566	)	0.0005422	(	0.192088	)	0.0007685	(	0.161353	)	0.001109	(	0.13431	)
1.85	0.0003591	(	0.291667	)	0.0008005	(	0.464585	)	0.0007655	(	0.203723	)	0.002546	(	0.149195	)	0.001656	(	0.318539	)	0.00161	(	0.321118	)		0.0004286	(	0.216052	)	0.0005385	(	0.192758	)	0.0007595	(	0.162278	)	0.001095	(	0.135205	)
1.9	0.0003506	(	0.290714	)	0.0007689	(	0.474119	)	0.0007521	(	0.206224	)	0.002467	(	0.151824	)	0.001619	(	0.322421	)	0.001612	(	0.32134	)		0.000438	(	0.213699	)	0.0005372	(	0.192945	)	0.0007524	(	0.163078	)	0.001086	(	0.135773	)
1.95	0.0003377	(	0.302029	)	0.0007404	(	0.48332	)	0.0007389	(	0.206735	)	0.002386	(	0.154023	)	0.001589	(	0.325362	)	0.00158	(	0.324367	)		0.0004465	(	0.211646	)	0.0005359	(	0.193226	)	0.0007435	(	0.164022	)	0.001077	(	0.136305	)
2	0.0003249	(	0.297003	)	0.0007115	(	0.492832	)	0.0007254	(	0.211195	)	0.002326	(	0.156105	)	0.001565	(	0.328115	)	0.001557	(	0.32659	)		0.0004541	(	0.209866	)	0.0005356	(	0.193241	)	0.0007388	(	0.164591	)	0.001067	(	0.136926	)
2.05	0.0003158	(	0.305746	)	0.0006869	(	0.501893	)	0.000712	(	0.211632	)	0.002249	(	0.158871	)	0.001528	(	0.331806	)	0.001535	(	0.32899	)		0.0004623	(	0.207982	)	0.000534	(	0.193539	)	0.0007335	(	0.165167	)	0.001058	(	0.137524	)
2.1	0.0003058	(	0.311293	)	0.000654	(	0.513685	)	0.0006982	(	0.212005	)	0.002185	(	0.160847	)	0.001493	(	0.335901	)	0.00152	(	0.330921	)		0.0004727	(	0.205733	)	0.0005301	(	0.194303	)	0.0007311	(	0.165436	)	0.001047	(	0.138252	)
2.15	0.0002974	(	0.313946	)	0.0006355	(	0.52085	)	0.0006835	(	0.213571	)	0.002124	(	0.16363	)	0.001468	(	0.338862	)	0.001492	(	0.333914	)		0.0004825	(	0.203627	)	0.000532	(	0.193891	)	0.0007243	(	0.166229	)	0.001038	(	0.138873	)
2.2	0.0002867	(	0.31801	)	0.0006119	(	0.531214	)	0.0006718	(	0.214202	)	0.002069	(	0.165998	)	0.001435	(	0.342648	)	0.001483	(	0.335131	)		0.0004925	(	0.201523	)	0.0005304	(	0.194193	)	0.0007194	(	0.166736	)	0.001031	(	0.139282	)
2.25	0.0002776	(	0.321277	)	0.0005896	(	0.541469	)	0.0006608	(	0.219646	)	0.00201	(	0.16796	)	0.001401	(	0.346859	)	0.001456	(	0.338255	)		0.0005051	(	0.198971	)	0.0005304	(	0.194193	)	0.0007132	(	0.167485	)	0.001024	(	0.139795	)
2.3	0.0002686	(	0.32219	)	0.0005701	(	0.550956	)	0.0006454	(	0.219421	)	0.001954	(	0.170266	)	0.00137	(	0.350803	)	0.001439	(	0.340271	)		0.0005125	(	0.197561	)	0.0005287	(	0.194534	)	0.0007101	(	0.167864	)	0.001014	(	0.140483	)
2.35	0.0002592	(	0.328598	)	0.0005543	(	0.558272	)	0.0006377	(	0.221868	)	0.001903	(	0.17299	)	0.001351	(	0.353775	)	0.001418	(	0.34323	)		0.0005268	(	0.194856	)	0.000531	(	0.194068	)	0.0007064	(	0.168318	)	0.001008	(	0.140873	)
2.4	0.0002519	(	0.333138	)	0.0005361	(	0.568644	)	0.000623	(	0.222504	)	0.001847	(	0.175311	)	0.001316	(	0.357941	)	0.001396	(	0.345917	)		0.0005369	(	0.193053	)	0.000529	(	0.194423	)	0.0007026	(	0.16873	)	0.001001	(	0.141409	)
2.45	0.0002438	(	0.3365	)	0.0005112	(	0.581475	)	0.0006115	(	0.223627	)	0.001799	(	0.177404	)	0.001293	(	0.361446	)	0.001377	(	0.348511	)		0.0005482	(	0.19108	)	0.0005306	(	0.194214	)	0.0006994	(	0.169145	)	0.0009957	(	0.14176	)
2.5	0.0002371	(	0.3409	)	0.0004961	(	0.590607	)	0.0005979	(	0.223059	)	0.001758	(	0.179664	)	0.00127	(	0.364961	)	0.001359	(	0.350662	)		0.0005612	(	0.188792	)	0.0005315	(	0.193979	)	0.0006953	(	0.169639	)	0.0009906	(	0.142136	)
2.55	0.0002286	(	0.345956	)	0.0004824	(	0.599295	)	0.0005874	(	0.227043	)	0.001703	(	0.181856	)	0.001237	(	0.369644	)	0.001327	(	0.355011	)		0.0005758	(	0.186436	)	0.0005324	(	0.193839	)	0.0006909	(	0.17014	)	0.0009821	(	0.142704	)
2.6	0.0002233	(	0.346598	)	0.0004676	(	0.608533	)	0.0005748	(	0.229077	)	0.001668	(	0.184323	)	0.001219	(	0.372313	)	0.001319	(	0.356255	)		0.000592	(	0.183868	)	0.000533	(	0.193715	)	0.0006893	(	0.17039	)	0.0009759	(	0.143201	)
2.65	0.0002154	(	0.346995	)	0.0004557	(	0.617182	)	0.0005642	(	0.231735	)	0.001615	(	0.186718	)	0.001194	(	0.376549	)	0.0013	(	0.358962	)		0.0006049	(	0.181848	)	0.0005326	(	0.193766	)	0.0006864	(	0.170746	)	0.0009702	(	0.143579	)
2.7	0.0002086	(	0.349622	)	0.0004328	(	0.632971	)	0.0005545	(	0.232398	)	0.00158	(	0.189494	)	0.001164	(	0.381186	)	0.00128	(	0.361797	)		0.0006175	(	0.18	)	0.0005333	(	0.1937	)	0.0006844	(	0.170953	)	0.0009643	(	0.144042	)
2.75	0.0002037	(	0.361057	)	0.0004199	(	0.642296	)	0.0005437	(	0.235128	)	0.001541	(	0.191045	)	0.001138	(	0.385677	)	0.00125	(	0.36584	)		0.000635	(	0.17748	)	0.0005362	(	0.193118	)	0.0006806	(	0.171466	)	0.0009591	(	0.144406	)
2.8	0.0001972	(	0.366584	)	0.0004066	(	0.653099	)	0.0005331	(	0.235987	)	0.001499	(	0.193829	)	0.001113	(	0.389982	)	0.001237	(	0.368432	)		0.0006495	(	0.17552	)	0.0005378	(	0.192823	)	0.0006793	(	0.171647	)	0.0009547	(	0.144758	)
2.85	0.0001919	(	0.366495	)	0.0003981	(	0.660764	)	0.0005219	(	0.237538	)	0.001467	(	0.196149	)	0.001091	(	0.394134	)	0.001222	(	0.370499	)		0.000665	(	0.173459	)	0.0005404	(	0.19245	)	0.0006739	(	0.172281	)	0.0009484	(	0.145245	)
2.9	0.0001845	(	0.366878	)	0.0003827	(	0.673765	)	0.000513	(	0.238021	)	0.001429	(	0.19853	)	0.00107	(	0.398131	)	0.001206	(	0.373425	)		0.0006836	(	0.171153	)	0.0005425	(	0.191982	)	0.0006736	(	0.172357	)	0.0009472	(	0.145323	)
2.95	0.0001797	(	0.372112	)	0.0003704	(	0.68507	)	0.0005033	(	0.24144	)	0.001394	(	0.200646	)	0.001046	(	0.402868	)	0.001195	(	0.375356	)		0.0007024	(	0.16885	)	0.0005425	(	0.191982	)	0.0006696	(	0.172864	)	0.0009408	(	0.145833	)
3	0.0001743	(	0.374859	)	0.0003628	(	0.692806	)	0.0004937	(	0.24264	)	0.001367	(	0.202707	)	0.001035	(	0.405072	)	0.001168	(	0.379366	)		0.0007182	(	0.166945	)	0.000546	(	0.191392	)	0.0006696	(	0.172864	)	0.0009358	(	0.146185	)
3.05	0.0001699	(	0.381064	)	0.0003535	(	0.701273	)	0.0004837	(	0.244212	)	0.001334	(	0.205472	)	0.001013	(	0.409378	)	0.001152	(	0.382292	)		0.000737	(	0.16479	)	0.0005498	(	0.190706	)	0.0006674	(	0.173135	)	0.0009325	(	0.146488	)
3.1	0.0001646	(	0.393027	)	0.0003404	(	0.715776	)	0.0004772	(	0.24745	)	0.001298	(	0.208398	)	0.0009906	(	0.414042	)	0.001136	(	0.385123	)		0.0007555	(	0.16274	)	0.0005493	(	0.190879	)	0.0006646	(	0.173488	)	0.0009284	(	0.146812	)
3.15	0.0001599	(	0.393696	)	0.000332	(	0.724699	)	0.0004634	(	0.249574	)	0.001271	(	0.21011	)	0.0009748	(	0.417675	)	0.001123	(	0.387444	)		0.0007752	(	0.160733	)	0.0005545	(	0.189901	)	0.0006644	(	0.17354	)	0.0009253	(	0.147033	)
3.2	0.0001561	(	0.393758	)	0.0003201	(	0.73727	)	0.0004591	(	0.249675	)	0.001244	(	0.21246	)	0.0009544	(	0.422098	)	0.001094	(	0.392322	)		0.0007947	(	0.158676	)	0.0005555	(	0.189739	)	0.0006649	(	0.173485	)	0.0009189	(	0.147568	)
3.25	0.0001492	(	0.395478	)	0.000304	(	0.756743	)	0.0004489	(	0.253958	)	0.001214	(	0.214703	)	0.0009248	(	0.428525	)	0.001078	(	0.395594	)		0.0008127	(	0.156884	)	0.0005591	(	0.189143	)	0.0006604	(	0.174061	)	0.0009171	(	0.147694	)
3.3	0.0001461	(	0.400613	)	0.0003023	(	0.759014	)	0.0004408	(	0.254054	)	0.001189	(	0.217031	)	0.0009155	(	0.43124	)	0.001065	(	0.398075	)		0.0008316	(	0.155063	)	0.0005617	(	0.188713	)	0.0006599	(	0.174117	)	0.0009134	(	0.148018	)
3.35	0.0001414	(	0.407986	)	0.0002941	(	0.770826	)	0.0004349	(	0.257558	)	0.001161	(	0.219423	)	0.0008907	(	0.437184	)	0.001055	(	0.400284	)		0.0008511	(	0.153272	)	0.0005658	(	0.188052	)	0.0006606	(	0.174008	)	0.0009124	(	0.148071	)
3.4	0.0001377	(	0.413324	)	0.0002847	(	0.782227	)	0.0004263	(	0.259148	)	0.001137	(	0.221196	)	0.000877	(	0.440992	)	0.001044	(	0.402395	)		0.0008699	(	0.151627	)	0.0005668	(	0.187897	)	0.0006589	(	0.17423	)	0.000905	(	0.148674	)
3.45	0.0001329	(	0.414886	)	0.0002756	(	0.795537	)	0.0004171	(	0.262142	)	0.00111	(	0.223964	)	0.0008594	(	0.445485	)	0.001026	(	0.405897	)		0.0008921	(	0.149703	)	0.0005728	(	0.186889	)	0.0006558	(	0.174672	)	0.0009043	(	0.148734	)
3.5	0.0001292	(	0.419417	)	0.0002658	(	0.810384	)	0.0004098	(	0.26403	)	0.001083	(	0.22627	)	0.0008471	(	0.448648	)	0.001017	(	0.40826	)		0.0009129	(	0.14799	)	0.0005758	(	0.186349	)	0.0006544	(	0.174817	)	0.0008992	(	0.149133	)
3.55	0.0001255	(	0.430751	)	0.0002595	(	0.820809	)	0.0004018	(	0.263495	)	0.001067	(	0.228772	)	0.0008363	(	0.451931	)	0.0009876	(	0.413781	)		0.0009336	(	0.146369	)	0.0005777	(	0.186083	)	0.0006585	(	0.17426	)	0.0008966	(	0.149398	)
3.6	0.0001222	(	0.429264	)	0.0002531	(	0.83228	)	0.0003948	(	0.265802	)	0.001036	(	0.231515	)	0.0008163	(	0.457491	)	0.0009772	(	0.416445	)		0.0009572	(	0.144536	)	0.0005801	(	0.185744	)	0.0006561	(	0.174592	)	0.0008954	(	0.149486	)
3.65	0.000118	(	0.434167	)	0.0002421	(	0.849855	)	0.0003866	(	0.269565	)	0.001018	(	0.233497	)	0.0008016	(	0.46139	)	0.0009546	(	0.421014	)		0.000983	(	0.142625	)	0.0005856	(	0.184853	)	0.0006543	(	0.174843	)	0.0008904	(	0.149876	)
3.7	0.0001153	(	0.448202	)	0.0002344	(	0.863481	)	0.0003803	(	0.268961	)	0.000999	(	0.235485	)	0.0007797	(	0.468001	)	0.0009397	(	0.424976	)		0.001006	(	0.141054	)	0.0005876	(	0.184479	)	0.0006554	(	0.174702	)	0.000888	(	0.150113	)
3.75	0.0001118	(	0.447276	)	0.0002299	(	0.873641	)	0.0003739	(	0.27344	)	0.0009792	(	0.238256	)	0.0007687	(	0.471771	)	0.0009323	(	0.426579	)		0.001033	(	0.139109	)	0.0005939	(	0.183533	)	0.0006552	(	0.174756	)	0.0008883	(	0.150062	)
3.8	0.0001072	(	0.460731	)	0.0002271	(	0.878247	)	0.0003658	(	0.276875	)	0.0009593	(	0.24054	)	0.0007496	(	0.477188	)	0.0009166	(	0.430722	)		0.001066	(	0.136961	)	0.0005973	(	0.18299	)	0.0006529	(	0.175065	)	0.0008848	(	0.150373	)
3.85	0.0001042	(	0.462322	)	0.000216	(	0.899074	)	0.00036	(	0.275653	)	0.0009361	(	0.242976	)	0.0007365	(	0.482145	)	0.0009038	(	0.433503	)		0.001094	(	0.135192	)	0.0006013	(	0.182355	)	0.0006541	(	0.174897	)	0.0008819	(	0.150584	)
3.9	0.0001008	(	0.468457	)	0.0002136	(	0.908006	)	0.000354	(	0.277871	)	0.0009196	(	0.245324	)	0.000722	(	0.486496	)	0.0008909	(	0.436749	)		0.001127	(	0.13323	)	0.0006066	(	0.181586	)	0.0006551	(	0.174782	)	0.0008766	(	0.151038	)
3.95	9.805e-05	(	0.469841	)	0.000206	(	0.922573	)	0.0003472	(	0.27738	)	0.0009035	(	0.247371	)	0.0007166	(	0.488766	)	0.0008842	(	0.438645	)		0.001164	(	0.1311	)	0.000611	(	0.180933	)	0.000656	(	0.174619	)	0.0008761	(	0.151124	)
4	9.493e-05	(	0.485845	)	0.0001972	(	0.943712	)	0.0003403	(	0.284428	)	0.0008829	(	0.250142	)	0.0007041	(	0.493467	)	0.0008635	(	0.444123	)		0.001202	(	0.128993	)	0.000617	(	0.180065	)	0.0006548	(	0.174786	)	0.0008795	(	0.150824	)
4.05	9.166e-05	(	0.48776	)	0.0001928	(	0.95332	)	0.000334	(	0.282059	)	0.0008653	(	0.252802	)	0.0006872	(	0.499127	)	0.0008502	(	0.447777	)		0.001248	(	0.126563	)	0.0006209	(	0.179498	)	0.0006548	(	0.174786	)	0.0008742	(	0.151281	)
4.1	8.842e-05	(	0.497498	)	0.0001921	(	0.957834	)	0.000331	(	0.286657	)	0.0008479	(	0.255573	)	0.0006742	(	0.503782	)	0.0008318	(	0.452513	)		0.001291	(	0.124477	)	0.0006249	(	0.178909	)	0.0006552	(	0.174756	)	0.0008737	(	0.151311	)
4.15	8.535e-05	(	0.50492	)	0.0001812	(	0.984823	)	0.0003241	(	0.291157	)	0.0008314	(	0.25848	)	0.0006615	(	0.509146	)	0.0008242	(	0.454744	)		0.001346	(	0.12188	)	0.0006307	(	0.178056	)	0.0006556	(	0.174649	)	0.0008703	(	0.151614	)
4.2	8.318e-05	(	0.513356	)	0.0001783	(	0.99355	)	0.0003174	(	0.291472	)	0.0008142	(	0.260317	)	0.0006501	(	0.51369	)	0.0008189	(	0.4561	)		0.001402	(	0.119437	)	0.000636	(	0.177358	)	0.0006547	(	0.174813	)	0.0008689	(	0.151744	)
4.25	7.986e-05	(	0.522023	)	0.000174	(	1.00603	)	0.0003116	(	0.293837	)	0.0008001	(	0.262905	)	0.0006421	(	0.517365	)	0.0008039	(	0.461003	)		0.001471	(	0.116587	)	0.0006409	(	0.176705	)	0.0006586	(	0.174309	)	0.0008692	(	0.151691	)
4.3	7.744e-05	(	0.528552	)	0.0001648	(	1.03246	)	0.0003088	(	0.296547	)	0.0007866	(	0.264556	)	0.0006361	(	0.519651	)	0.0007938	(	0.464097	)		0.001539	(	0.11397	)	0.0006473	(	0.175807	)	0.000657	(	0.174505	)	0.0008674	(	0.151833	)
4.35	7.325e-05	(	0.545352	)	0.0001615	(	1.04396	)	0.0003	(	0.295567	)	0.0007694	(	0.267546	)	0.0006166	(	0.528057	)	0.0007827	(	0.467357	)		0.001615	(	0.111269	)	0.0006519	(	0.17518	)	0.0006569	(	0.174532	)	0.000866	(	0.151963	)
4.4	7.1e-05	(	0.546899	)	0.000157	(	1.05924	)	0.0002973	(	0.299464	)	0.0007546	(	0.270342	)	0.0006093	(	0.531594	)	0.0007755	(	0.469697	)		0.001701	(	0.108436	)	0.000657	(	0.174505	)	0.0006591	(	0.174253	)	0.0008643	(	0.152146	)
4.45	6.847e-05	(	0.560991	)	0.0001516	(	1.07784	)	0.0002896	(	0.305091	)	0.0007423	(	0.272599	)	0.0005948	(	0.537996	)	0.0007636	(	0.473284	)		0.001793	(	0.105605	)	0.0006636	(	0.173599	)	0.0006601	(	0.174065	)	0.0008629	(	0.152277	)
4.5	6.62e-05	(	0.56884	)	0.0001465	(	1.09488	)	0.0002854	(	0.30254	)	0.0007253	(	0.27561	)	0.0005897	(	0.54019	)	0.0007449	(	0.478923	)		0.001892	(	0.102801	)	0.0006702	(	0.172784	)	0.0006612	(	0.173926	)	0.0008604	(	0.152487	)
4.55	6.267e-05	(	0.579521	)	0.0001436	(	1.10898	)	0.0002807	(	0.304677	)	0.000712	(	0.277528	)	0.0005753	(	0.546932	)	0.0007384	(	0.481176	)		0.002005	(	0.0998753	)	0.0006774	(	0.171833	)	0.0006619	(	0.173818	)	0.0008612	(	0.152404	)
4.6	5.988e-05	(	0.598921	)	0.0001368	(	1.1356	)	0.0002761	(	0.309859	)	0.0006995	(	0.279843	)	0.0005682	(	0.550158	)	0.0007268	(	0.485209	)		0.002131	(	0.0968794	)	0.0006812	(	0.171389	)	0.000662	(	0.173792	)	0.0008568	(	0.152778	)
4.65	5.706e-05	(	0.609317	)	0.0001318	(	1.15819	)	0.0002719	(	0.312364	)	0.0006889	(	0.282334	)	0.0005586	(	0.555317	)	0.0007198	(	0.488052	)		0.002261	(	0.0940513	)	0.0006845	(	0.170928	)	0.0006625	(	0.173736	)	0.0008587	(	0.152614	)
4.7	5.494e-05	(	0.624643	)	0.0001283	(	1.17225	)	0.0002666	(	0.313915	)	0.0006808	(	0.284812	)	0.0005492	(	0.560543	)	0.0007087	(	0.491957	)		0.002411	(	0.0910825	)	0.0006937	(	0.169814	)	0.0006634	(	0.173651	)	0.0008578	(	0.152716	)
4.75	5.085e-05	(	0.638049	)	0.0001227	(	1.19845	)	0.0002629	(	0.316357	)	0.0006655	(	0.287904	)	0.0005373	(	0.566629	)	0.0007017	(	0.494656	)		0.002576	(	0.0881017	)	0.0007039	(	0.168561	)	0.0006663	(	0.17327	)	0.0008564	(	0.152849	)
4.8	4.896e-05	(	0.655589	)	0.0001197	(	1.21596	)	0.000259	(	0.318966	)	0.0006547	(	0.290057	)	0.0005284	(	0.57059	)	0.0006849	(	0.5	)		0.002758	(	0.0851523	)	0.0007068	(	0.168223	)	0.0006654	(	0.173354	)	0.0008551	(	0.152965	)
4.85	4.627e-05	(	0.671444	)	0.0001145	(	1.24236	)	0.000255	(	0.321998	)	0.0006428	(	0.292004	)	0.0005153	(	0.57908	)	0.0006749	(	0.504371	)		0.002962	(	0.0821573	)	0.0007127	(	0.167532	)	0.0006675	(	0.173109	)	0.0008557	(	0.152916	)
4.9	4.306e-05	(	0.695136	)	0.0001087	(	1.27461	)	0.0002498	(	0.321627	)	0.0006295	(	0.295234	)	0.0005095	(	0.581649	)	0.0006719	(	0.505358	)		0.003192	(	0.079151	)	0.0007202	(	0.16662	)	0.0006693	(	0.172867	)	0.0008537	(	0.153098	)
4.95	4.035e-05	(	0.720479	)	0.0001065	(	1.28498	)	0.0002444	(	0.327398	)	0.0006201	(	0.297775	)	0.0005049	(	0.584769	)	0.0006595	(	0.509932	)		0.003449	(	0.076138	)	0.0007273	(	0.165819	)	0.0006711	(	0.172627	)	0.0008551	(	0.152965	)
5	3.728e-05	(	0.746504	)	9.903e-05	(	1.33747	)	0.0002418	(	0.326907	)	0.0006077	(	0.300395	)	0.0004956	(	0.590093	)	0.0006535	(	0.512777	)		0.003745	(	0.0730708	)	0.0007329	(	0.165234	)	0.0006725	(	0.172491	)	0.0008551	(	0.152965	)
5.05	3.462e-05	(	0.773622	)	9.627e-05	(	1.35816	)	0.0002369	(	0.329212	)	0.0005934	(	0.303337	)	0.0004872	(	0.595341	)	0.0006375	(	0.519216	)		0.004082	(	0.0699902	)	0.0007432	(	0.164088	)	0.0006736	(	0.172283	)	0.0008518	(	0.153264	)
5.1	3.116e-05	(	0.81003	)	9.387e-05	(	1.37424	)	0.0002342	(	0.332556	)	0.0005886	(	0.30581	)	0.0004813	(	0.599522	)	0.0006436	(	0.517324	)		0.004473	(	0.0668567	)	0.0007501	(	0.163312	)	0.0006765	(	0.171988	)	0.0008504	(	0.15334	)
5.15	2.776e-05	(	0.859428	)	8.98e-05	(	1.40757	)	0.0002306	(	0.33491	)	0.0005751	(	0.308468	)	0.0004813	(	0.600353	)	0.0006332	(	0.521557	)		0.00492	(	0.06375	)	0.0007567	(	0.162614	)	0.0006783	(	0.171753	)	0.000855	(	0.152982	)
5.2	2.452e-05	(	0.915872	)	8.373e-05	(	1.45587	)	0.0002274	(	0.336475	)	0.0005658	(	0.311506	)	0.0004646	(	0.610418	)	0.0006216	(	0.52582	)		0.005452	(	0.0605649	)	0.0007643	(	0.161782	)	0.000678	(	0.171755	)	0.0008524	(	0.153214	)
5.25	2.087e-05	(	0.98385	)	8.046e-05	(	1.48397	)	0.0002219	(	0.338803	)	0.0005564	(	0.313533	)	0.0004622	(	0.612181	)	0.0006094	(	0.531424	)		0.00607	(	0.0573888	)	0.0007756	(	0.160585	)	0.0006818	(	0.171238	)	0.0008513	(	0.153295	)
5.3	1.606e-05	(	1.09608	)	7.367e-05	(	1.55287	)	0.0002194	(	0.343297	)	0.0005461	(	0.317066	)	0.0004519	(	0.618832	)	0.0006075	(	0.532922	)		0.006819	(	0.0541502	)	0.0007828	(	0.159875	)	0.0006853	(	0.170874	)	0.0008486	(	0.153547	)
5.35	9.496e-06	(	1.32729	)	6.979e-05	(	1.59407	)	0.0002157	(	0.34642	)	0.0005375	(	0.319628	)	0.0004482	(	0.621374	)	0.0005876	(	0.541099	)		0.007719	(	0.0508939	)	0.0007903	(	0.159117	)	0.0006844	(	0.170953	)	0.0008508	(	0.153326	)
5.4	3.426e-06	(	2.81816	)	6.201e-05	(	1.69086	)	0.0002125	(	0.347694	)	0.0005309	(	0.321812	)	0.0004346	(	0.63104	)	0.0005863	(	0.542726	)		0.008817	(	0.0476182	)	0.0007987	(	0.158257	)	0.0006872	(	0.17062	)	0.0008504	(	0.153398	)
5.45					5.927e-05	(	1.73106	)	0.000207	(	0.349619	)	0.0005189	(	0.325111	)	0.0004318	(	0.633048	)	0.0005797	(	0.54511	)		0.01019	(	0.0442836	)	0.000808	(	0.157364	)	0.0006896	(	0.170316	)	0.000852	(	0.153228	)
5.5					5.366e-05	(	1.82165	)	0.0002043	(	0.355231	)	0.000512	(	0.328223	)	0.0004248	(	0.638183	)	0.0005737	(	0.54837	)		0.01192	(	0.0409564	)	0.0008183	(	0.156361	)	0.0006929	(	0.169938	)	0.0008495	(	0.153443	)
5.55					5.045e-05	(	1.88008	)	0.0002024	(	0.356545	)	0.0005006	(	0.330503	)	0.0004158	(	0.645262	)	0.0005636	(	0.553141	)		0.01416	(	0.0375706	)	0.0008279	(	0.155454	)	0.0006941	(	0.169788	)	0.0008496	(	0.153425	)
5.6					4.347e-05	(	2.02899	)	0.0001973	(	0.3545	)	0.0004964	(	0.332695	)	0.0004122	(	0.648229	)	0.0005568	(	0.556843	)		0.01711	(	0.0341613	)	0.0008346	(	0.154805	)	0.0006963	(	0.169467	)	0.0008522	(	0.153192	)
5.65					3.695e-05	(	2.1908	)	0.0001949	(	0.361902	)	0.0004884	(	0.335893	)	0.000404	(	0.655198	)	0.0005482	(	0.561839	)		0.02099	(	0.030848	)	0.0008425	(	0.154065	)	0.0006965	(	0.16949	)	0.0008515	(	0.153259	)
5.7					2.905e-05	(	2.4716	)	0.0001918	(	0.363188	)	0.000477	(	0.338889	)	0.0003985	(	0.660226	)	0.0005445	(	0.563545	)		0.02621	(	0.027604	)	0.0008541	(	0.153027	)	0.0007009	(	0.168926	)	0.0008494	(	0.153461	)
5.75					2.208e-05	(	2.851	)	0.0001881	(	0.36595	)	0.0004696	(	0.342206	)	0.0003893	(	0.66748	)	0.0005345	(	0.568662	)		0.03373	(	0.0243255	)	0.0008664	(	0.151951	)	0.0007023	(	0.168803	)	0.0008508	(	0.153326	)
5.8					7.325e-06	(	4.9686	)	0.0001869	(	0.367058	)	0.0004635	(	0.344337	)	0.0003878	(	0.669288	)	0.0005244	(	0.573513	)		0.0451	(	0.021031	)	0.0008747	(	0.151252	)	0.0007026	(	0.16873	)	0.0008513	(	0.153295	)
5.85					5.56e-07	(	18.1385	)	0.0001824	(	0.373716	)	0.0004582	(	0.346901	)	0.0003825	(	0.673856	)	0.0005236	(	0.574389	)		0.05885	(	0.0184112	)	0.0008846	(	0.150407	)	0.0007053	(	0.168439	)	0.0008525	(	0.153196	)
5.9									0.0001797	(	0.372933	)	0.0004489	(	0.349521	)	0.000374	(	0.681417	)	0.0005119	(	0.580973	)		0.06699	(	0.0172488	)	0.0008952	(	0.14952	)	0.0007077	(	0.16815	)	0.0008556	(	0.152875	)
5.95									0.0001755	(	0.380993	)	0.0004393	(	0.353062	)	0.0003702	(	0.6849	)	0.0005069	(	0.58404	)		0.06207	(	0.0179233	)	0.0009036	(	0.148794	)	0.0007103	(	0.167816	)	0.0008552	(	0.152947	)
6									0.0001714	(	0.378613	)	0.0004346	(	0.355039	)	0.000368	(	0.686413	)	0.0005021	(	0.587433	)		0.04695	(	0.0206177	)	0.0009183	(	0.14761	)	0.0007136	(	0.167391	)	0.0008536	(	0.153058	)
6.05									0.00017	(	0.380536	)	0.0004274	(	0.358446	)	0.0003591	(	0.695628	)	0.0004959	(	0.590139	)		0.03218	(	0.0249068	)	0.0009277	(	0.146869	)	0.0007163	(	0.167109	)	0.0008546	(	0.152996	)
6.1									0.0001685	(	0.385596	)	0.0004202	(	0.361851	)	0.0003476	(	0.70584	)	0.0004889	(	0.595214	)		0.02549	(	0.0279914	)	0.0009392	(	0.145975	)	0.0007198	(	0.166713	)	0.0008584	(	0.152668	)
6.15									0.0001653	(	0.387688	)	0.0004135	(	0.364329	)	0.0003501	(	0.704513	)	0.000479	(	0.600939	)		0.0274	(	0.0270073	)	0.0009505	(	0.145134	)	0.0007225	(	0.166367	)	0.0008572	(	0.152765	)
6.2									0.0001621	(	0.390006	)	0.0004062	(	0.368168	)	0.0003389	(	0.715108	)	0.0004778	(	0.601925	)		0.03588	(	0.0235925	)	0.0009637	(	0.14408	)	0.000723	(	0.166321	)	0.0008555	(	0.152893	)
6.25									0.0001611	(	0.395161	)	0.0004005	(	0.369913	)	0.0003375	(	0.716741	)	0.000471	(	0.606051	)		0.06053	(	0.018148	)	0.0009758	(	0.143165	)	0.0007283	(	0.165728	)	0.0008581	(	0.152663	)
6.3									0.0001579	(	0.395	)	0.0003938	(	0.374175	)	0.0003329	(	0.72274	)	0.0004668	(	0.610433	)		0.1084	(	0.013547	)	0.0009895	(	0.142193	)	0.0007315	(	0.165345	)	0.0008599	(	0.152518	)
6.35									0.0001538	(	0.400579	)	0.0003846	(	0.377405	)	0.0003272	(	0.729523	)	0.0004556	(	0.616879	)		0.1241	(	0.0126551	)	0.001002	(	0.141267	)	0.0007342	(	0.165078	)	0.0008593	(	0.152566	)
6.4									0.0001525	(	0.401629	)	0.0003825	(	0.378954	)	0.0003232	(	0.73422	)	0.0004491	(	0.621688	)		0.06987	(	0.0168885	)	0.001012	(	0.140613	)	0.0007354	(	0.164944	)	0.0008613	(	0.152386	)
6.45									0.0001493	(	0.40652	)	0.0003737	(	0.383061	)	0.0003158	(	0.741292	)	0.0004441	(	0.624859	)		0.01718	(	0.0341094	)	0.001028	(	0.139494	)	0.0007378	(	0.164679	)	0.0008648	(	0.152058	)
6.5									0.0001466	(	0.410162	)	0.0003677	(	0.386184	)	0.0003175	(	0.74	)	0.000444	(	0.624887	)		0.001661	(	0.109723	)	0.001041	(	0.138617	)	0.0007401	(	0.16437	)	0.0008641	(	0.152124	)
6.55									0.0001445	(	0.41144	)	0.0003604	(	0.389567	)	0.0003088	(	0.750324	)	0.000436	(	0.630734	)		5.484e-05	(	0.603848	)	0.001051	(	0.137964	)	0.0007472	(	0.163611	)	0.0008655	(	0.151993	)
6.6									0.0001437	(	0.414474	)	0.0003576	(	0.392617	)	0.0003063	(	0.754326	)	0.000432	(	0.633912	)		5.06e-07	(	6.28656	)	0.001067	(	0.136926	)	0.0007491	(	0.163396	)	0.0008641	(	0.152124	)
6.65									0.00014	(	0.420014	)	0.0003507	(	0.395352	)	0.0002967	(	0.764914	)	0.0004257	(	0.638008	)						0.001081	(	0.136031	)	0.0007502	(	0.16329	)	0.0008651	(	0.152063	)
6.7									0.0001374	(	0.422327	)	0.000346	(	0.399277	)	0.0002954	(	0.767773	)	0.0004233	(	0.641035	)						0.001097	(	0.135005	)	0.0007569	(	0.162571	)	0.000867	(	0.151903	)
6.75									0.0001353	(	0.424798	)	0.000341	(	0.401026	)	0.0002962	(	0.767218	)	0.0004156	(	0.645934	)						0.001112	(	0.134083	)	0.0007593	(	0.162321	)	0.0008707	(	0.151545	)
6.8									0.0001339	(	0.428199	)	0.0003361	(	0.404939	)	0.0002871	(	0.779171	)	0.0004137	(	0.648054	)						0.001128	(	0.133156	)	0.000764	(	0.16178	)	0.000869	(	0.151726	)
6.85									0.0001312	(	0.430566	)	0.0003291	(	0.408994	)	0.0002862	(	0.780224	)	0.0004027	(	0.656941	)						0.001139	(	0.132529	)	0.0007649	(	0.16172	)	0.000871	(	0.15155	)
6.9									0.0001281	(	0.43894	)	0.0003236	(	0.412083	)	0.000276	(	0.794203	)	0.0004023	(	0.657842	)						0.001157	(	0.131461	)	0.0007673	(	0.161475	)	0.0008732	(	0.15134	)
6.95									0.0001266	(	0.438727	)	0.00032	(	0.414844	)	0.0002756	(	0.795718	)	0.0003948	(	0.662741	)						0.001175	(	0.130426	)	0.0007726	(	0.160885	)	0.0008717	(	0.151486	)
7									0.0001247	(	0.439044	)	0.0003135	(	0.418182	)	0.0002727	(	0.798863	)	0.0003913	(	0.666369	)						0.001194	(	0.129397	)	0.0007764	(	0.160484	)	0.000875	(	0.1512	)
7.05									0.0001223	(	0.445028	)	0.0003084	(	0.422017	)	0.0002687	(	0.804987	)	0.0003893	(	0.667994	)						0.001205	(	0.128838	)	0.0007801	(	0.160108	)	0.0008773	(	0.150975	)
7.1									0.0001205	(	0.45132	)	0.0003022	(	0.426539	)	0.0002652	(	0.809766	)	0.000381	(	0.675197	)						0.00123	(	0.12752	)	0.0007833	(	0.159773	)	0.0008777	(	0.150963	)
7.15									0.0001193	(	0.45	)	0.0002989	(	0.429408	)	0.0002665	(	0.809006	)	0.0003797	(	0.676587	)						0.001247	(	0.126624	)	0.0007863	(	0.159481	)	0.0008785	(	0.150882	)
7.2									0.0001164	(	0.454852	)	0.0002947	(	0.432643	)	0.0002578	(	0.823313	)	0.000376	(	0.680718	)						0.001263	(	0.125851	)	0.0007928	(	0.158867	)	0.0008808	(	0.150715	)
7.25									0.0001142	(	0.460297	)	0.0002884	(	0.436026	)	0.0002553	(	0.826479	)	0.0003723	(	0.684394	)						0.001281	(	0.124941	)	0.0007955	(	0.15858	)	0.0008828	(	0.150544	)
7.3									0.0001117	(	0.461947	)	0.0002849	(	0.43875	)	0.0002507	(	0.833267	)	0.0003667	(	0.690346	)						0.001303	(	0.123868	)	0.0008013	(	0.157993	)	0.0008839	(	0.150413	)
7.35									0.0001109	(	0.468553	)	0.0002804	(	0.443474	)	0.0002517	(	0.833333	)	0.000362	(	0.692956	)						0.001322	(	0.122995	)	0.0008055	(	0.157604	)	0.0008877	(	0.150107	)
7.4									0.0001087	(	0.469462	)	0.0002762	(	0.446778	)	0.0002498	(	0.83707	)	0.000357	(	0.697899	)						0.001344	(	0.121987	)	0.0008089	(	0.157251	)	0.0008876	(	0.150124	)
7.45									0.0001059	(	0.475746	)	0.0002692	(	0.451337	)	0.000243	(	0.848354	)	0.0003487	(	0.706338	)						0.001365	(	0.121026	)	0.0008118	(	0.156935	)	0.0008908	(	0.149865	)
7.5									0.0001041	(	0.478158	)	0.0002652	(	0.454563	)	0.0002417	(	0.850021	)	0.0003549	(	0.701324	)						0.00139	(	0.119964	)	0.0008174	(	0.156411	)	0.0008937	(	0.149603	)
7.55									0.0001022	(	0.48501	)	0.0002615	(	0.457744	)	0.0002375	(	0.857263	)	0.0003421	(	0.712803	)						0.001408	(	0.119176	)	0.0008218	(	0.155999	)	0.0008951	(	0.149481	)
7.6									0.0001008	(	0.484646	)	0.0002564	(	0.463339	)	0.0002336	(	0.865368	)	0.0003434	(	0.713162	)						0.001434	(	0.118096	)	0.0008272	(	0.155525	)	0.0008975	(	0.149304	)
7.65									9.978e-05	(	0.490768	)	0.0002524	(	0.467116	)	0.0002282	(	0.875329	)	0.000336	(	0.720089	)						0.001454	(	0.117263	)	0.0008299	(	0.15526	)	0.0008974	(	0.149265	)
7.7									9.748e-05	(	0.496833	)	0.0002497	(	0.469563	)	0.0002306	(	0.872073	)	0.0003352	(	0.721211	)						0.001482	(	0.116194	)	0.0008345	(	0.154823	)	0.0009004	(	0.149045	)
7.75									9.619e-05	(	0.498568	)	0.0002453	(	0.474113	)	0.0002242	(	0.882917	)	0.0003316	(	0.724065	)						0.001505	(	0.115249	)	0.0008408	(	0.154258	)	0.0009043	(	0.148734	)
7.8									9.324e-05	(	0.50348	)	0.0002398	(	0.478524	)	0.0002221	(	0.887213	)	0.0003239	(	0.733868	)						0.00153	(	0.114346	)	0.000845	(	0.153846	)	0.0009052	(	0.148641	)
7.85									9.228e-05	(	0.509072	)	0.0002354	(	0.48322	)	0.0002191	(	0.893428	)	0.0003211	(	0.736219	)						0.001556	(	0.113368	)	0.0008497	(	0.153407	)	0.0009091	(	0.148334	)
7.9									8.993e-05	(	0.516591	)	0.0002309	(	0.488956	)	0.0002129	(	0.906294	)	0.0003188	(	0.739649	)						0.001584	(	0.112374	)	0.0008561	(	0.152844	)	0.0009102	(	0.148264	)
7.95									8.808e-05	(	0.517671	)	0.0002286	(	0.49147	)	0.0002141	(	0.90355	)	0.0003196	(	0.739518	)						0.001614	(	0.111307	)	0.00086	(	0.1525	)	0.000914	(	0.147921	)
8									8.691e-05	(	0.520747	)	0.0002245	(	0.4951	)	0.0002117	(	0.908833	)	0.000311	(	0.748714	)						0.001639	(	0.110464	)	0.0008653	(	0.152028	)	0.0009146	(	0.147879	)
8.05									8.492e-05	(	0.528856	)	0.0002204	(	0.500681	)	0.0002078	(	0.91795	)	0.0003077	(	0.751869	)						0.001672	(	0.10936	)	0.0008687	(	0.151721	)	0.0009159	(	0.147778	)
8.1									8.238e-05	(	0.534945	)	0.0002154	(	0.506035	)	0.0002031	(	0.928114	)	0.0003046	(	0.757387	)						0.001704	(	0.108363	)	0.0008732	(	0.15134	)	0.0009199	(	0.147462	)
8.15									8.182e-05	(	0.541307	)	0.000213	(	0.509859	)	0.0002017	(	0.931582	)	0.0003018	(	0.760769	)						0.001733	(	0.107415	)	0.0008783	(	0.150917	)	0.0009244	(	0.147068	)
8.2									8.008e-05	(	0.545324	)	0.0002099	(	0.513578	)	0.0001991	(	0.938222	)	0.000299	(	0.764716	)						0.001766	(	0.106399	)	0.0008845	(	0.150367	)	0.0009249	(	0.147043	)
8.25									7.862e-05	(	0.5485	)	0.0002037	(	0.519882	)	0.0001976	(	0.942055	)	0.0002902	(	0.774294	)						0.001801	(	0.105358	)	0.0008901	(	0.149927	)	0.0009258	(	0.147008	)
8.3									7.629e-05	(	0.558009	)	0.0002003	(	0.524463	)	0.0001941	(	0.949768	)	0.0002966	(	0.768206	)						0.001829	(	0.104565	)	0.0008963	(	0.149392	)	0.0009334	(	0.1464	)
8.35									7.524e-05	(	0.563525	)	0.0001976	(	0.528593	)	0.0001901	(	0.959495	)	0.0002924	(	0.772914	)						0.00187	(	0.103396	)	0.0009028	(	0.14887	)	0.0009333	(	0.146416	)
8.4									7.304e-05	(	0.570308	)	0.0001952	(	0.532787	)	0.0001902	(	0.960831	)	0.0002852	(	0.781732	)						0.001903	(	0.102522	)	0.0009075	(	0.148485	)	0.0009335	(	0.146385	)
8.45									7.181e-05	(	0.576417	)	0.0001888	(	0.539989	)	0.000188	(	0.965426	)	0.0002838	(	0.784355	)						0.00194	(	0.101521	)	0.0009131	(	0.148012	)	0.0009391	(	0.145938	)
8.5									6.916e-05	(	0.582473	)	0.0001876	(	0.54371	)	0.0001852	(	0.973542	)	0.0002798	(	0.790386	)						0.001985	(	0.100353	)	0.0009182	(	0.147571	)	0.0009402	(	0.145873	)
8.55									6.778e-05	(	0.588554	)	0.0001816	(	0.551487	)	0.000185	(	0.973243	)	0.0002748	(	0.797307	)						0.002024	(	0.0994071	)	0.0009222	(	0.147257	)	0.0009436	(	0.145613	)
8.6									6.644e-05	(	0.597078	)	0.0001766	(	0.559173	)	0.0001824	(	0.982182	)	0.0002771	(	0.794118	)						0.002067	(	0.0983551	)	0.000929	(	0.146717	)	0.0009468	(	0.145332	)
8.65									6.494e-05	(	0.604422	)	0.0001774	(	0.560316	)	0.0001777	(	0.993528	)	0.0002719	(	0.801949	)						0.002108	(	0.0974146	)	0.0009357	(	0.146201	)	0.000947	(	0.145301	)
8.7									6.303e-05	(	0.61158	)	0.0001726	(	0.566918	)	0.0001757	(	0.999146	)	0.0002699	(	0.804372	)						0.002155	(	0.0963341	)	0.0009413	(	0.145756	)	0.0009536	(	0.14482	)
8.75									6.154e-05	(	0.619936	)	0.0001684	(	0.573931	)	0.0001726	(	1.00782	)	0.0002657	(	0.811818	)						0.002203	(	0.0952792	)	0.000948	(	0.145253	)	0.0009534	(	0.14485	)
8.8									6.019e-05	(	0.625676	)	0.0001638	(	0.581807	)	0.0001702	(	1.01439	)	0.0002662	(	0.810105	)						0.002247	(	0.0943258	)	0.0009539	(	0.144827	)	0.0009574	(	0.144558	)
8.85									5.83e-05	(	0.637026	)	0.0001613	(	0.587105	)	0.0001703	(	1.01321	)	0.0002574	(	0.824009	)						0.0023	(	0.0932609	)	0.000958	(	0.14452	)	0.000964	(	0.144035	)
8.9									5.682e-05	(	0.646007	)	0.0001557	(	0.59666	)	0.0001677	(	1.02087	)	0.0002602	(	0.819946	)						0.002344	(	0.0923635	)	0.0009665	(	0.14387	)	0.0009624	(	0.144171	)
8.95									5.557e-05	(	0.653661	)	0.0001515	(	0.60495	)	0.0001656	(	1.02808	)	0.0002544	(	0.828813	)						0.002401	(	0.0912536	)	0.0009717	(	0.14346	)	0.0009677	(	0.143795	)
9									5.386e-05	(	0.662096	)	0.0001494	(	0.611446	)	0.0001654	(	1.02842	)	0.0002513	(	0.83466	)						0.002454	(	0.0902608	)	0.000979	(	0.142952	)	0.0009696	(	0.143616	)
9.05									5.215e-05	(	0.676088	)	0.0001451	(	0.619228	)	0.000162	(	1.03827	)	0.000254	(	0.830709	)						0.002515	(	0.089165	)	0.0009853	(	0.142495	)	0.0009747	(	0.143224	)
9.1									4.921e-05	(	0.688005	)	0.0001426	(	0.625877	)	0.0001563	(	1.0563	)	0.0002452	(	0.843597	)						0.002569	(	0.088225	)	0.0009909	(	0.142093	)	0.0009783	(	0.143003	)
9.15									4.845e-05	(	0.704611	)	0.0001374	(	0.636463	)	0.0001593	(	1.04928	)	0.0002442	(	0.846847	)						0.00263	(	0.0872053	)	0.0009941	(	0.141837	)	0.0009814	(	0.142755	)
9.2									4.692e-05	(	0.714286	)	0.0001339	(	0.645258	)	0.0001545	(	1.06472	)	0.0002404	(	0.852745	)						0.002693	(	0.0861678	)	0.001007	(	0.140914	)	0.0009843	(	0.142538	)
9.25									4.565e-05	(	0.725845	)	0.00013	(	0.655	)	0.0001495	(	1.0806	)	0.0002374	(	0.858677	)						0.002754	(	0.0852215	)	0.001016	(	0.140305	)	0.0009858	(	0.142422	)
9.3									4.432e-05	(	0.734509	)	0.0001261	(	0.665345	)	0.0001521	(	1.07429	)	0.0002382	(	0.857263	)						0.002823	(	0.0841658	)	0.001017	(	0.140265	)	0.0009942	(	0.141823	)
9.35									4.152e-05	(	0.754411	)	0.0001227	(	0.676447	)	0.0001494	(	1.08233	)	0.0002307	(	0.870611	)						0.002889	(	0.0831949	)	0.001027	(	0.139581	)	0.0009946	(	0.141816	)
9.4									4.035e-05	(	0.769959	)	0.0001194	(	0.68593	)	0.0001487	(	1.08473	)	0.0002333	(	0.865624	)						0.002956	(	0.0822395	)	0.001032	(	0.139244	)	0.0009983	(	0.141541	)
9.45									3.867e-05	(	0.785113	)	0.000116	(	0.696983	)	0.0001463	(	1.09672	)	0.0002316	(	0.869819	)						0.003037	(	0.0811327	)	0.001043	(	0.138495	)	0.001003	(	0.141176	)
9.5									3.702e-05	(	0.802237	)	0.0001107	(	0.714092	)	0.0001462	(	1.0961	)	0.0002317	(	0.870522	)						0.003103	(	0.0802772	)	0.001048	(	0.138168	)	0.001007	(	0.140914	)
9.55									3.478e-05	(	0.824498	)	0.0001077	(	0.722377	)	0.0001427	(	1.11037	)	0.000228	(	0.876096	)						0.003175	(	0.0793701	)	0.001057	(	0.137559	)	0.001009	(	0.140783	)
9.6									3.367e-05	(	0.84576	)	0.0001038	(	0.735549	)	0.0001399	(	1.11866	)	0.000224	(	0.885714	)						0.003253	(	0.0784045	)	0.001063	(	0.137159	)	0.001011	(	0.140653	)
9.65									3.239e-05	(	0.861562	)	9.974e-05	(	0.75396	)	0.0001387	(	1.12581	)	0.0002173	(	0.896687	)						0.003333	(	0.0774527	)	0.001073	(	0.136486	)	0.001017	(	0.140265	)
9.7									3.054e-05	(	0.889279	)	9.676e-05	(	0.765296	)	0.000133	(	1.14812	)	0.0002206	(	0.890752	)						0.003413	(	0.0765456	)	0.001082	(	0.135952	)	0.00102	(	0.140049	)
9.75									2.834e-05	(	0.917092	)	9.132e-05	(	0.787341	)	0.0001309	(	1.15546	)	0.0002167	(	0.898939	)						0.003494	(	0.0756583	)	0.001086	(	0.135681	)	0.001027	(	0.139533	)
9.8									2.685e-05	(	0.947568	)	8.859e-05	(	0.802009	)	0.0001345	(	1.14312	)	0.0002126	(	0.906632	)						0.003584	(	0.0746931	)	0.001097	(	0.135005	)	0.00103	(	0.139369	)
9.85									2.503e-05	(	0.984948	)	8.503e-05	(	0.818535	)	0.0001308	(	1.15673	)	0.000211	(	0.91019	)						0.003673	(	0.0737816	)	0.001104	(	0.134601	)	0.00103	(	0.139369	)
9.9									2.338e-05	(	1.01771	)	8.116e-05	(	0.840315	)	0.0001286	(	1.16641	)	0.0002055	(	0.922628	)						0.003762	(	0.0729133	)	0.001112	(	0.134083	)	0.001037	(	0.13891	)
9.95									2.147e-05	(	1.06486	)	7.792e-05	(	0.860498	)	0.00013	(	1.16154	)	0.0002056	(	0.921936	)						0.003855	(	0.0720233	)	0.001121	(	0.133586	)	0.00104	(	0.138654	)
10									1.933e-05	(	1.11276	)	7.306e-05	(	0.888995	)	0.0001278	(	1.17136	)	0.0002044	(	0.924902	)						0.003956	(	0.0710945	)	0.001131	(	0.13298	)	0.001042	(	0.138532	)
10.05									1.829e-05	(	1.16155	)	6.999e-05	(	0.91013	)	0.0001267	(	1.17916	)	0.0002095	(	0.916229	)						0.004073	(	0.0700712	)	0.00114	(	0.132456	)	0.001051	(	0.137916	)
10.1									1.616e-05	(	1.22388	)	6.559e-05	(	0.945266	)	0.0001231	(	1.19496	)	0.0002022	(	0.931503	)						0.004185	(	0.0691278	)	0.001145	(	0.13214	)	0.001051	(	0.137964	)
10.15									1.464e-05	(	1.30033	)	6.182e-05	(	0.971368	)	0.0001202	(	1.20799	)	0.0001994	(	0.938064	)						0.004305	(	0.0681533	)	0.001154	(	0.131629	)	0.001058	(	0.137476	)
10.2									1.264e-05	(	1.3813	)	5.75e-05	(	1.01217	)	0.00012	(	1.20958	)	0.0001971	(	0.942415	)						0.004439	(	0.067121	)	0.001164	(	0.1311	)	0.001065	(	0.137042	)
10.25									1.067e-05	(	1.50813	)	5.37e-05	(	1.04749	)	0.0001169	(	1.22284	)	0.0001976	(	0.942308	)						0.004585	(	0.0660414	)	0.001172	(	0.130631	)	0.00107	(	0.136682	)
10.3									9.267e-06	(	1.66357	)	4.949e-05	(	1.09416	)	0.0001181	(	1.21973	)	0.000191	(	0.957592	)						0.004737	(	0.0649673	)	0.001185	(	0.129916	)	0.001071	(	0.136695	)
10.35									6.94e-06	(	1.8317	)	4.431e-05	(	1.16001	)	0.0001148	(	1.23563	)	0.0001936	(	0.950671	)						0.004907	(	0.0638374	)	0.001192	(	0.12953	)	0.001079	(	0.136145	)
10.4									4.699e-06	(	2.19187	)	4.038e-05	(	1.22177	)	0.0001152	(	1.23481	)	0.0001872	(	0.967682	)						0.005091	(	0.0626694	)	0.001202	(	0.128993	)	0.001082	(	0.135952	)
10.45									2.183e-06	(	2.90099	)	3.659e-05	(	1.28888	)	0.0001122	(	1.24911	)	0.0001898	(	0.960748	)						0.005287	(	0.0614999	)	0.001211	(	0.12853	)	0.001088	(	0.13557	)
10.5									6.482e-07	(	7.166	)	3.175e-05	(	1.38803	)	0.0001129	(	1.25111	)	0.0001891	(	0.963511	)						0.005496	(	0.0603166	)	0.001222	(	0.127946	)	0.001091	(	0.135426	)
10.55													2.752e-05	(	1.49836	)	0.0001111	(	1.25968	)	0.0001856	(	0.972791	)						0.005724	(	0.059102	)	0.001232	(	0.127435	)	0.001097	(	0.135005	)
10.6													2.34e-05	(	1.6312	)	0.0001067	(	1.28257	)	0.0001846	(	0.973998	)						0.005966	(	0.0578947	)	0.001239	(	0.127038	)	0.001099	(	0.134941	)
10.65													1.903e-05	(	1.83815	)	0.0001095	(	1.26484	)	0.0001793	(	0.988846	)						0.00624	(	0.0566026	)	0.001251	(	0.126419	)	0.001106	(	0.134448	)
10.7													1.342e-05	(	2.212	)	0.0001064	(	1.28571	)	0.0001779	(	0.992974	)						0.006532	(	0.05532	)	0.001262	(	0.125872	)	0.001111	(	0.134158	)
10.75													8.542e-06	(	2.87696	)	0.0001032	(	1.30523	)	0.0001801	(	0.986952	)						0.006845	(	0.0540467	)	0.001274	(	0.125275	)	0.001116	(	0.133916	)
10.8													1.468e-06	(	7.2718	)	0.0001032	(	1.30572	)	0.000175	(	1.00057	)						0.007187	(	0.0527411	)	0.001284	(	0.124766	)	0.00112	(	0.133661	)
10.85																	0.0001041	(	1.30115	)	0.0001722	(	1.00726	)						0.007572	(	0.0513867	)	0.001296	(	0.124228	)	0.001125	(	0.133289	)
10.9																	9.962e-05	(	1.32654	)	0.0001744	(	1.00344	)						0.007986	(	0.0500376	)	0.001306	(	0.123775	)	0.001134	(	0.132804	)
10.95																	0.0001002	(	1.32485	)	0.0001726	(	1.00724	)						0.008428	(	0.0487008	)	0.001317	(	0.123235	)	0.001138	(	0.132557	)
11																	9.85e-05	(	1.33655	)	0.000173	(	1.00694	)						0.00895	(	0.0472626	)	0.001327	(	0.122758	)	0.001142	(	0.132356	)
11.05																	9.739e-05	(	1.34511	)	0.0001686	(	1.02135	)						0.009494	(	0.0458869	)	0.001341	(	0.12211	)	0.001147	(	0.13204	)
11.1																	9.377e-05	(	1.36824	)	0.0001664	(	1.02855	)						0.0101	(	0.044495	)	0.00135	(	0.121704	)	0.001152	(	0.131771	)
11.15																	9.424e-05	(	1.36672	)	0.0001682	(	1.02229	)						0.01079	(	0.0430352	)	0.001363	(	0.12113	)	0.001157	(	0.131504	)
11.2																	9.413e-05	(	1.36885	)	0.0001628	(	1.03808	)						0.01156	(	0.0415744	)	0.001377	(	0.120479	)	0.001164	(	0.1311	)
11.25																	9.202e-05	(	1.38013	)	0.0001612	(	1.04373	)						0.01242	(	0.0401248	)	0.001389	(	0.119978	)	0.001173	(	0.130605	)
11.3																	8.913e-05	(	1.4002	)	0.0001609	(	1.04506	)						0.0134	(	0.0386194	)	0.001402	(	0.119437	)	0.001176	(	0.1304	)
11.35																	8.822e-05	(	1.41635	)	0.0001556	(	1.0617	)						0.0145	(	0.0371379	)	0.001414	(	0.118918	)	0.001185	(	0.129958	)
11.4																	8.701e-05	(	1.42282	)	0.000158	(	1.05443	)						0.01578	(	0.035583	)	0.001427	(	0.118395	)	0.001192	(	0.129572	)
11.45																	8.783e-05	(	1.4141	)	0.0001558	(	1.0629	)						0.01724	(	0.0340487	)	0.00144	(	0.117847	)	0.001195	(	0.129414	)
11.5																	8.6e-05	(	1.42965	)	0.0001513	(	1.07568	)						0.01893	(	0.0324881	)	0.001457	(	0.117159	)	0.001202	(	0.128993	)
11.55																	8.709e-05	(	1.42094	)	0.0001534	(	1.06975	)						0.02089	(	0.0309239	)	0.001469	(	0.116678	)	0.00121	(	0.128595	)
11.6																	8.265e-05	(	1.45614	)	0.0001475	(	1.09051	)						0.02321	(	0.0293408	)	0.001478	(	0.11634	)	0.001215	(	0.128313	)
11.65																	8.22e-05	(	1.46168	)	0.0001503	(	1.08017	)						0.02596	(	0.027735	)	0.0015	(	0.115467	)	0.00122	(	0.128074	)
11.7																	8.237e-05	(	1.46595	)	0.0001472	(	1.08967	)						0.02923	(	0.0261375	)	0.001512	(	0.115013	)	0.001228	(	0.127606	)
11.75																	7.955e-05	(	1.48649	)	0.000147	(	1.0932	)						0.03321	(	0.0245257	)	0.001523	(	0.114609	)	0.001234	(	0.12731	)
11.8																	7.876e-05	(	1.49695	)	0.0001441	(	1.10375	)						0.03811	(	0.0228811	)	0.001539	(	0.11397	)	0.001236	(	0.127184	)
11.85																	7.763e-05	(	1.50586	)	0.0001448	(	1.10048	)						0.04418	(	0.021254	)	0.001554	(	0.113449	)	0.001247	(	0.126664	)
11.9																	7.7e-05	(	1.51429	)	0.0001426	(	1.11115	)						0.05187	(	0.0196163	)	0.001572	(	0.112786	)	0.001253	(	0.126337	)
11.95																	7.397e-05	(	1.54387	)	0.0001421	(	1.11119	)						0.06176	(	0.0179647	)	0.00159	(	0.11217	)	0.001262	(	0.125911	)
12																	7.321e-05	(	1.55238	)	0.0001408	(	1.11648	)						0.07461	(	0.016345	)	0.001601	(	0.111743	)	0.001267	(	0.125651	)
12.05																	7.173e-05	(	1.56768	)	0.0001383	(	1.12617	)						0.09144	(	0.0147528	)	0.001621	(	0.111073	)	0.001275	(	0.125255	)
12.1																	6.991e-05	(	1.58489	)	0.0001342	(	1.14195	)						0.1144	(	0.0131862	)	0.001637	(	0.110507	)	0.00128	(	0.125	)
12.15																	7.086e-05	(	1.57705	)	0.0001362	(	1.1362	)						0.1477	(	0.0115911	)	0.001653	(	0.109982	)	0.00129	(	0.124496	)
12.2																	6.771e-05	(	1.61276	)	0.0001367	(	1.13497	)						0.1879	(	0.0102688	)	0.001669	(	0.109467	)	0.001296	(	0.124228	)
12.25																	6.69e-05	(	1.62033	)	0.000132	(	1.15341	)						0.2125	(	0.00964941	)	0.001688	(	0.108857	)	0.001301	(	0.123982	)
12.3																	6.697e-05	(	1.62759	)	0.0001303	(	1.1604	)						0.1962	(	0.0100459	)	0.001706	(	0.108265	)	0.001311	(	0.123494	)
12.35																	6.475e-05	(	1.64865	)	0.0001308	(	1.15826	)						0.1487	(	0.0115535	)	0.001726	(	0.107648	)	0.001317	(	0.123197	)
12.4																	6.488e-05	(	1.6492	)	0.0001287	(	1.16744	)						0.1044	(	0.0138027	)	0.001739	(	0.107246	)	0.001328	(	0.122703	)
12.45																	6.326e-05	(	1.66456	)	0.0001283	(	1.16875	)						0.07482	(	0.0163192	)	0.001763	(	0.106523	)	0.001333	(	0.122468	)
12.5																	6.177e-05	(	1.69095	)	0.000127	(	1.17638	)						0.05034	(	0.0199046	)	0.00178	(	0.105983	)	0.001343	(	0.122003	)
12.55																	6.227e-05	(	1.6854	)	0.0001263	(	1.17933	)						0.03039	(	0.0256334	)	0.001802	(	0.105327	)	0.001356	(	0.121423	)
12.6																	5.839e-05	(	1.73746	)	0.0001234	(	1.19165	)						0.02085	(	0.0309592	)	0.001822	(	0.104748	)	0.001358	(	0.121355	)
12.65																	5.797e-05	(	1.75091	)	0.000125	(	1.1884	)						0.02032	(	0.0313484	)	0.001838	(	0.104298	)	0.001367	(	0.120958	)
12.7																	5.839e-05	(	1.73917	)	0.0001209	(	1.20596	)						0.02709	(	0.0271502	)	0.001867	(	0.103508	)	0.001374	(	0.12067	)
12.75																	5.639e-05	(	1.76893	)	0.0001225	(	1.19878	)						0.04308	(	0.0215181	)	0.001886	(	0.102969	)	0.001382	(	0.120297	)
12.8																	5.408e-05	(	1.80658	)	0.0001213	(	1.20445	)						0.05364	(	0.019286	)	0.001902	(	0.10255	)	0.00139	(	0.119964	)
12.85																	5.325e-05	(	1.82066	)	0.0001193	(	1.21626	)						0.03807	(	0.0229052	)	0.001927	(	0.101868	)	0.001398	(	0.119599	)
12.9																	5.303e-05	(	1.82444	)	0.0001184	(	1.21791	)						0.01338	(	0.0386398	)	0.001949	(	0.101283	)	0.001409	(	0.119127	)
12.95																	4.964e-05	(	1.87953	)	0.0001136	(	1.24208	)						0.002131	(	0.0968794	)	0.001972	(	0.10071	)	0.001418	(	0.118759	)
13																	4.954e-05	(	1.89342	)	0.0001143	(	1.24147	)						0.0001396	(	0.378582	)	0.001994	(	0.100125	)	0.001427	(	0.118395	)
13.05																	4.685e-05	(	1.9349	)	0.0001122	(	1.25312	)						3.408e-06	(	2.42224	)	0.002024	(	0.0993824	)	0.001437	(	0.117954	)
13.1																	4.623e-05	(	1.95111	)	0.0001168	(	1.22945	)						2.4e-08	(	28.875	)	0.002046	(	0.0988514	)	0.001448	(	0.117507	)
13.15																	4.476e-05	(	1.98838	)	0.0001125	(	1.24889	)										0.002068	(	0.0983317	)	0.001457	(	0.117159	)
13.2																	4.285e-05	(	2.03267	)	0.0001106	(	1.25859	)										0.002093	(	0.0977544	)	0.001464	(	0.116872	)
13.25																	4.188e-05	(	2.05468	)	0.0001059	(	1.2847	)										0.002121	(	0.0971004	)	0.001471	(	0.116587	)
13.3																	3.895e-05	(	2.1335	)	0.0001075	(	1.28	)										0.002148	(	0.0964851	)	0.001481	(	0.116172	)
13.35																	3.961e-05	(	2.11689	)	0.0001068	(	1.28184	)										0.002173	(	0.0959273	)	0.00149	(	0.115872	)
13.4																	3.755e-05	(	2.16911	)	0.000108	(	1.27639	)										0.002204	(	0.0952586	)	0.001504	(	0.115293	)
13.45																	3.566e-05	(	2.22799	)	0.0001069	(	1.28391	)										0.002231	(	0.0946885	)	0.00151	(	0.115099	)
13.5																	3.323e-05	(	2.30966	)	0.000105	(	1.29476	)										0.002262	(	0.0940097	)	0.001521	(	0.114694	)
13.55																	3.316e-05	(	2.31001	)	0.0001032	(	1.30669	)										0.002289	(	0.0934688	)	0.001533	(	0.11422	)
13.6																	3.033e-05	(	2.41675	)	0.0001017	(	1.3176	)										0.002319	(	0.0928633	)	0.001544	(	0.113795	)
13.65																	2.988e-05	(	2.43139	)	0.0001047	(	1.29561	)										0.002357	(	0.0921086	)	0.001556	(	0.113368	)
13.7																	2.737e-05	(	2.54841	)	0.0001024	(	1.31201	)										0.002387	(	0.0915165	)	0.001565	(	0.113067	)
13.75																	2.644e-05	(	2.60023	)	0.0001021	(	1.31146	)										0.002417	(	0.0909599	)	0.001574	(	0.112738	)
13.8																	2.391e-05	(	2.72689	)	9.871e-05	(	1.33472	)										0.002452	(	0.090314	)	0.001589	(	0.112177	)
13.85																	2.254e-05	(	2.80169	)	9.859e-05	(	1.33685	)										0.002489	(	0.0896344	)	0.001593	(	0.112053	)
13.9																	2.134e-05	(	2.88191	)	9.724e-05	(	1.34564	)										0.002518	(	0.0891183	)	0.001609	(	0.111498	)
13.95																	2.064e-05	(	2.94331	)	9.611e-05	(	1.35314	)										0.002558	(	0.0884285	)	0.001619	(	0.111149	)
14																	1.712e-05	(	3.2097	)	9.536e-05	(	1.35854	)										0.002591	(	0.0878618	)	0.001633	(	0.110655	)
14.05																	1.628e-05	(	3.30467	)	9.745e-05	(	1.34684	)										0.002627	(	0.0872478	)	0.001642	(	0.110353	)
14.1																	1.351e-05	(	3.6336	)	9.204e-05	(	1.38309	)										0.002667	(	0.0865954	)	0.001653	(	0.109982	)
14.15																	1.114e-05	(	3.99506	)	9.354e-05	(	1.37214	)										0.00271	(	0.0859041	)	0.001668	(	0.109502	)
14.2																	9.379e-06	(	4.40399	)	8.914e-05	(	1.40173	)										0.002748	(	0.0852984	)	0.001681	(	0.109072	)
14.25																	6.867e-06	(	5.14999	)	9.257e-05	(	1.37896	)										0.002789	(	0.0846719	)	0.001691	(	0.108752	)
14.3																	1.567e-06	(	10.8679	)	9.151e-05	(	1.38728	)										0.002835	(	0.0839859	)	0.001703	(	0.108368	)
14.35																					8.958e-05	(	1.40656	)										0.00288	(	0.0833333	)	0.001716	(	0.107955	)
14.4																					8.671e-05	(	1.42429	)										0.002923	(	0.0827061	)	0.001731	(	0.10751	)
14.45																					8.558e-05	(	1.43375	)										0.002972	(	0.0820155	)	0.001741	(	0.10718	)
14.5																					8.641e-05	(	1.42634	)										0.003016	(	0.0814324	)	0.001759	(	0.106623	)
14.55																					8.614e-05	(	1.43197	)										0.003069	(	0.0807103	)	0.00177	(	0.106299	)
14.6																					8.709e-05	(	1.42439	)										0.003114	(	0.0801381	)	0.001783	(	0.105889	)
14.65																					8.411e-05	(	1.44751	)										0.003169	(	0.0794415	)	0.001799	(	0.10542	)
14.7																					8.459e-05	(	1.44343	)										0.003221	(	0.0787954	)	0.001811	(	0.10508	)
14.75																					8.042e-05	(	1.47849	)										0.003279	(	0.0781031	)	0.001827	(	0.104625	)
14.8																					8.184e-05	(	1.46872	)										0.003333	(	0.0774527	)	0.001841	(	0.104237	)
14.85																					7.846e-05	(	1.49822	)										0.003389	(	0.0768073	)	0.001854	(	0.103857	)
14.9																					7.952e-05	(	1.4883	)										0.003453	(	0.0760933	)	0.001867	(	0.103508	)
14.95																					7.769e-05	(	1.50405	)										0.003514	(	0.0754269	)	0.001884	(	0.103025	)
15																					7.777e-05	(	1.50765	)										0.003576	(	0.0747763	)	0.001897	(	0.102662	)
15.05																					7.776e-05	(	1.50977	)										0.003646	(	0.0740538	)	0.001916	(	0.102166	)
15.1																					7.845e-05	(	1.50287	)										0.003714	(	0.073371	)	0.001929	(	0.101814	)
15.15																					7.517e-05	(	1.5312	)										0.003781	(	0.0727189	)	0.001949	(	0.101308	)
15.2																					7.437e-05	(	1.54094	)										0.003858	(	0.0719933	)	0.001961	(	0.100969	)
15.25																					7.455e-05	(	1.53588	)										0.00393	(	0.0713359	)	0.001979	(	0.100531	)
15.3																					7.336e-05	(	1.54785	)										0.004009	(	0.0706161	)	0.001996	(	0.1001	)
15.35																					7.094e-05	(	1.57739	)										0.004085	(	0.0699633	)	0.002015	(	0.099603	)
15.4																					7.085e-05	(	1.57728	)										0.004173	(	0.0692188	)	0.002032	(	0.099188	)
15.45																					7.095e-05	(	1.57364	)										0.004254	(	0.068559	)	0.002049	(	0.0988043	)
15.5																					7.032e-05	(	1.58205	)										0.004345	(	0.0678366	)	0.002067	(	0.0983551	)
15.55																					6.927e-05	(	1.59882	)										0.004435	(	0.0671477	)	0.002084	(	0.0979607	)
15.6																					6.592e-05	(	1.63456	)										0.004527	(	0.0664568	)	0.002096	(	0.0976861	)
15.65																					6.789e-05	(	1.61069	)										0.004628	(	0.0657303	)	0.002117	(	0.097213	)
15.7																					6.637e-05	(	1.62724	)										0.004731	(	0.065018	)	0.002138	(	0.0967025	)
15.75																					6.569e-05	(	1.63724	)										0.004838	(	0.0642828	)	0.002155	(	0.0963341	)
15.8																					6.331e-05	(	1.66561	)										0.004945	(	0.0635895	)	0.002171	(	0.0959696	)
15.85																					6.451e-05	(	1.64936	)										0.005055	(	0.0628981	)	0.002194	(	0.0954649	)
15.9																					6.097e-05	(	1.70002	)										0.005168	(	0.0622001	)	0.002216	(	0.094991	)
15.95																					6.097e-05	(	1.6992	)										0.005292	(	0.0614701	)	0.002233	(	0.0946261	)
16																					6.155e-05	(	1.69374	)										0.005415	(	0.0607664	)	0.002254	(	0.0941881	)
16.05																					5.813e-05	(	1.73921	)										0.005547	(	0.0600415	)	0.002277	(	0.0936978	)
16.1																					5.99e-05	(	1.7187	)										0.005686	(	0.0592948	)	0.002296	(	0.0933362	)
16.15																					5.873e-05	(	1.73506	)										0.005824	(	0.0585937	)	0.002324	(	0.0927711	)
16.2																					5.919e-05	(	1.72918	)										0.005974	(	0.0578507	)	0.002345	(	0.0923454	)
16.25																					5.621e-05	(	1.77104	)										0.006128	(	0.057123	)	0.002366	(	0.0919484	)
16.3																					5.541e-05	(	1.78668	)										0.006288	(	0.0563852	)	0.002388	(	0.0915201	)
16.35																					5.585e-05	(	1.77977	)										0.006469	(	0.0555959	)	0.002408	(	0.0911337	)
16.4																					5.379e-05	(	1.81168	)										0.006642	(	0.054863	)	0.002437	(	0.0905827	)
16.45																					5.311e-05	(	1.82452	)										0.006824	(	0.0541251	)	0.002458	(	0.0901953	)
16.5																					5.251e-05	(	1.83108	)										0.007037	(	0.053304	)	0.002485	(	0.0896982	)
16.55																					5.138e-05	(	1.8587	)										0.007254	(	0.0525021	)	0.002512	(	0.0892118	)
16.6																					5.074e-05	(	1.86145	)										0.007475	(	0.0517124	)	0.002532	(	0.0888626	)
16.65																					4.956e-05	(	1.8866	)										0.007714	(	0.0509074	)	0.002561	(	0.0883639	)
16.7																					4.672e-05	(	1.93814	)										0.007961	(	0.0501131	)	0.002586	(	0.0879544	)
16.75																					4.863e-05	(	1.90623	)										0.008242	(	0.0492538	)	0.002614	(	0.0874522	)
16.8																					4.668e-05	(	1.94623	)										0.008533	(	0.0484003	)	0.00264	(	0.0870265	)
16.85																					4.69e-05	(	1.9435	)										0.008852	(	0.0475203	)	0.002666	(	0.0866092	)
16.9																					4.514e-05	(	1.98272	)										0.009186	(	0.0466525	)	0.002694	(	0.0861544	)
16.95																					4.308e-05	(	2.0195	)										0.009547	(	0.0457578	)	0.002724	(	0.0856828	)
17																					4.183e-05	(	2.05594	)										0.00994	(	0.0448441	)	0.002752	(	0.0852471	)
17.05																					4.016e-05	(	2.09537	)										0.01035	(	0.0439469	)	0.002786	(	0.0847272	)
17.1																					4.057e-05	(	2.09761	)										0.01081	(	0.0430111	)	0.002812	(	0.084335	)
17.15																					3.816e-05	(	2.15016	)										0.0113	(	0.0420664	)	0.002848	(	0.0837956	)
17.2																					3.923e-05	(	2.12083	)										0.01184	(	0.0410811	)	0.002878	(	0.0833565	)
17.25																					3.81e-05	(	2.15223	)										0.01243	(	0.0400965	)	0.00291	(	0.0829038	)
17.3																					3.534e-05	(	2.23684	)										0.01306	(	0.0391271	)	0.002942	(	0.0824439	)
17.35																					3.487e-05	(	2.24835	)										0.01376	(	0.0381177	)	0.002978	(	0.0819342	)
17.4																					3.421e-05	(	2.26688	)										0.01452	(	0.0371212	)	0.003011	(	0.0814846	)
17.45																					3.281e-05	(	2.31332	)										0.01537	(	0.0360768	)	0.003041	(	0.0810917	)
17.5																					3.214e-05	(	2.33976	)										0.01631	(	0.0350092	)	0.003084	(	0.0805285	)
17.55																					3.131e-05	(	2.37783	)										0.01735	(	0.0339481	)	0.003118	(	0.0800834	)
17.6																					2.886e-05	(	2.46881	)										0.01852	(	0.0328564	)	0.003153	(	0.0796384	)
17.65																					2.822e-05	(	2.51063	)										0.01982	(	0.0317356	)	0.003194	(	0.0791171	)
17.7																					2.72e-05	(	2.55882	)										0.02129	(	0.0306247	)	0.003233	(	0.0786421	)
17.75																					2.575e-05	(	2.6233	)										0.02294	(	0.0295118	)	0.003267	(	0.0782369	)
17.8																					2.465e-05	(	2.67951	)										0.02482	(	0.0283642	)	0.003311	(	0.0777107	)
17.85																					2.318e-05	(	2.7761	)										0.02697	(	0.0272154	)	0.003356	(	0.0771901	)
17.9																					2.321e-05	(	2.77467	)										0.02946	(	0.0260353	)	0.003395	(	0.0767452	)
17.95																					1.986e-05	(	3.00604	)										0.03234	(	0.0248454	)	0.003436	(	0.0762951	)
18																					1.896e-05	(	3.05116	)										0.03569	(	0.0236481	)	0.003481	(	0.0757972	)
18.05																					1.794e-05	(	3.15496	)										0.03966	(	0.0224281	)	0.003528	(	0.0752834	)
18.1																					1.673e-05	(	3.26659	)										0.04435	(	0.0212063	)	0.003572	(	0.074818	)
18.15																					1.49e-05	(	3.47651	)										0.04997	(	0.019982	)	0.003622	(	0.0743098	)
18.2																					1.381e-05	(	3.59522	)										0.0567	(	0.0187566	)	0.003668	(	0.0738277	)
18.25																					1.238e-05	(	3.82351	)										0.06474	(	0.0175471	)	0.00372	(	0.0733199	)
18.3																					1.012e-05	(	4.21789	)										0.07434	(	0.0163707	)	0.003763	(	0.072894	)
18.35																					9.521e-06	(	4.35984	)										0.08539	(	0.0152711	)	0.003821	(	0.0723371	)
18.4																					7.021e-06	(	5.07193	)										0.09644	(	0.0143664	)	0.003866	(	0.0719219	)
18.45																					4.973e-06	(	6.13513	)										0.1048	(	0.0137786	)	0.003923	(	0.0713994	)
18.5																					6.147e-07	(	17.5939	)										0.1086	(	0.0135313	)	0.003985	(	0.0708407	)
18.55																																		0.1092	(	0.0134936	)	0.004041	(	0.0703415	)
18.6																																		0.1088	(	0.0135202	)	0.004099	(	0.0698463	)
18.65																																		0.107	(	0.0136355	)	0.004157	(	0.0693529	)
18.7																																		0.1028	(	0.0139105	)	0.00422	(	0.0688389	)
18.75																																		0.09837	(	0.0142218	)	0.004284	(	0.068324	)
18.8																																		0.09481	(	0.0144921	)	0.004349	(	0.0678087	)
18.85																																		0.08798	(	0.0150432	)	0.004412	(	0.0673164	)
18.9																																		0.0766	(	0.0161292	)	0.004478	(	0.0668267	)
18.95																																		0.06618	(	0.0173542	)	0.004554	(	0.0662604	)
19																																		0.05837	(	0.0184855	)	0.004628	(	0.0657303	)
19.05																																		0.04777	(	0.0204417	)	0.0047	(	0.0652234	)
19.1																																		0.034	(	0.0242353	)	0.004781	(	0.0646727	)
19.15																																		0.0235	(	0.0291489	)	0.00486	(	0.0641358	)
19.2																																		0.01717	(	0.0341002	)	0.004938	(	0.0636391	)
19.25																																		0.01092	(	0.0427885	)	0.005025	(	0.0630846	)
19.3																																		0.004812	(	0.0644638	)	0.005108	(	0.0625685	)
19.35																																		0.001299	(	0.124095	)	0.005206	(	0.0619766	)
19.4																																		0.0002026	(	0.314166	)	0.00529	(	0.0614839	)
19.45																																		1.733e-05	(	1.07415	)	0.00538	(	0.0609665	)
19.5																																		7.12e-07	(	5.29986	)	0.005484	(	0.0603848	)
19.55																																		2e-08	(	31.625	)	0.005585	(	0.0598389	)
19.6																																						0.00569	(	0.0592794	)
19.65																																						0.005796	(	0.0587388	)
19.7																																						0.005907	(	0.0581767	)
19.75																																						0.006021	(	0.0576233	)
19.8																																						0.006145	(	0.0570382	)
19.85																																						0.006263	(	0.0565065	)
19.9																																						0.006391	(	0.0559302	)
19.95																																						0.006523	(	0.0553656	)
20																																						0.006666	(	0.054763	)
20.05																																						0.006806	(	0.0542022	)
20.1																																						0.006949	(	0.0536336	)
20.15																																						0.007097	(	0.0530788	)
20.2																																						0.007264	(	0.0524642	)
20.25																																						0.007421	(	0.0519	)
20.3																																						0.007601	(	0.0512827	)
20.35																																						0.007774	(	0.0507139	)
20.4																																						0.007951	(	0.0501446	)
20.45																																						0.00814	(	0.0495577	)
20.5																																						0.008356	(	0.048911	)
20.55																																						0.008562	(	0.0483181	)
20.6																																						0.008781	(	0.0477167	)
20.65																																						0.009013	(	0.0470931	)
20.7																																						0.009257	(	0.0464729	)
20.75																																						0.009508	(	0.0458509	)
20.8																																						0.009787	(	0.0451926	)
20.85																																						0.01007	(	0.0445631	)
20.9																																						0.01038	(	0.0438776	)
20.95																																						0.0107	(	0.043215	)
21																																						0.01103	(	0.0425657	)
21.05																																						0.01139	(	0.041892	)
21.1																																						0.01178	(	0.0411969	)
21.15																																						0.01219	(	0.0405004	)
21.2																																						0.01264	(	0.0397547	)
21.25																																						0.01311	(	0.0390542	)
21.3																																						0.01362	(	0.0382893	)
21.35																																						0.01417	(	0.0375441	)
21.4																																						0.01475	(	0.0368136	)
21.45																																						0.01538	(	0.0360533	)
21.5																																						0.01606	(	0.035274	)
21.55																																						0.0168	(	0.034494	)
21.6																																						0.01762	(	0.0336833	)
21.65																																						0.01849	(	0.0328826	)
21.7																																						0.01944	(	0.032073	)
21.75																																						0.02051	(	0.0312043	)
21.8																																						0.02165	(	0.0303695	)
21.85																																						0.02294	(	0.0295118	)
21.9																																						0.02435	(	0.0286448	)
21.95																																						0.02592	(	0.0277585	)
22																																						0.02766	(	0.02688	)
22.05																																						0.02963	(	0.0259534	)
22.1																																						0.03185	(	0.0250392	)
22.15																																						0.03434	(	0.0241118	)
22.2																																						0.03718	(	0.0231711	)
22.25																																						0.04044	(	0.0222181	)
22.3																																						0.04421	(	0.0212508	)
22.35																																						0.04858	(	0.0202655	)
22.4																																						0.05366	(	0.0192788	)
22.45																																						0.05969	(	0.0182778	)
22.5																																						0.06681	(	0.0172729	)
22.55																																						0.07525	(	0.0162724	)
22.6																																						0.08533	(	0.015276	)
22.65																																						0.09714	(	0.0143144	)
22.7																																						0.1109	(	0.0133904	)
22.75																																						0.1263	(	0.0125455	)
22.8																																						0.141	(	0.0118688	)
22.85																																						0.1494	(	0.0115261	)
22.9																																						0.1441	(	0.0117384	)
22.95																																						0.1244	(	0.0126407	)
23																																						0.09855	(	0.0142111	)
23.05																																						0.07846	(	0.0159317	)
23.1																																						0.07065	(	0.0167941	)
23.15																																						0.07398	(	0.0164098	)
23.2																																						0.08213	(	0.0155729	)
23.25																																						0.08614	(	0.015202	)
23.3																																						0.08033	(	0.0157475	)
23.35																																						0.06838	(	0.0170737	)
23.4																																						0.05713	(	0.0186855	)
23.45																																						0.04694	(	0.0206221	)
23.5																																						0.03457	(	0.0240237	)
23.55																																						0.02202	(	0.0301317	)
23.6																																						0.01347	(	0.0385301	)
23.65																																						0.008398	(	0.0487914	)
23.7																																						0.004538	(	0.0663729	)
23.75																																						0.001741	(	0.107151	)
23.8																																						0.0004247	(	0.216977	)
23.85																																						6.252e-05	(	0.565579	)
23.9																																						5.236e-06	(	1.95474	)
23.95																																						2.46e-07	(	9.01626	)
24																																						8e-09	(	50	)
